# Supplementary material for: Construction and characterization of the Korean whole saliva proteome to determine ethnic differences in human saliva proteome
Source: PLoS One. 2017 Jul 24;12(7):e0181765. doi: 10.1371/journal.pone.0181765 (PMC5524414; doi:10.1371/journal.pone.0181765)
Supplement: S1 Table — Among multiple results on a certain protein from different sample and replicate analyses, only one with the highest PLGS score was selected for this table. (XLSX) [file pone.0181765.s001.xlsx]

## Sheet: Total protein list
No.	Accession	Description	mW (Da)	pI (pH)	PLGS Score	Peptides	Theoretical Peptides	Coverage (%)	Precursor RMS Mass Error (ppm)	Products	Modified Peptides	Products RMS Mass Error (ppm)	Products RMS RT Error (min)
1	IPI00000045	ISOFORM 1 OF INTERLEUKIN-1 RECEPTOR ANTAGONIST PROTEIN.	20041	5.7686	4035.72	6	10	51.4124	2.714	68	1	8.0504	0.0266433
2	IPI00000149	ISOFORM 1 OF CASPASE-8	55355	4.8032	399.334	11	39	41.5449	5.9636	69	1	13.3965	0.0593797
3	IPI00000816	ISOFORM 1 OF 14-3-3 PROTEIN EPSILON.	29155	4.4355	2951.59	9	29	40.7843	5.2087	51	2	8.6164	0.0373515
4	IPI00000874	PEROXIREDOXIN-1.	22096	8.2427	884.35	4	18	20.1005	14.7727	26	0	14.5358	0.0343959
5	IPI00002818	ISOFORM 1 OF KALLIKREIN-11.	27447	8.3716	756.915	8	19	45.2	5.7825	57	0	14.9307	0.035182
6	IPI00002851	CYSTATIN-D.	16069	6.9624	4107.91	9	10	49.2958	4.2703	75	0	12.4937	0.0668172
7	IPI00003111	IG KAPPA CHAIN V-I REGION AU.	12840	4.3184	586.233	2	5	29.9145	4.2711	16	0	11.9813	0.0259533
8	IPI00003269	BETA-ACTIN-LIKE PROTEIN 2.	41975	5.2515	4404.73	9	35	19.9468	2.185	63	0	10.6894	0.0313708
9	IPI00003362	78 KDA GLUCOSE-REGULATED PROTEIN.	72288	4.875	1056.18	11	52	33.4862	4.8476	56	2	11.6807	0.0356221
10	IPI00003469	IG KAPPA CHAIN V-I REGION WEA.	11832	9.2417	14093.3	5	5	30.5556	3.0428	44	0	9.8587	0.0298794
11	IPI00003470	IG KAPPA CHAIN V-I REGION WES.	11600	7.1602	3570.06	4	5	38.8889	5.4873	29	0	13.0987	0.0297112
12	IPI00003783	DUAL SPECIFICITY MITOGEN-ACTIVATED PROTEIN KINASE KINASE 2.	44396	6.0996	845.122	5	30	36.75	10.6288	23	0	11.6779	0.0239118
13	IPI00003817	RHO GDP-DISSOCIATION INHIBITOR 2.	22973	4.8984	1010.42	8	21	41.2935	8.8829	49	1	9.77	0.0293501
14	IPI00003842	ISOFORM 1 OF MICROTUBULE-ASSOCIATED PROTEIN 2	199402	4.6318	1177.1	24	186	25.78	6.5517	143	3	13.0243	0.0597716
15	IPI00003865	ISOFORM 1 OF HEAT SHOCK COGNATE 71 KDA PROTEIN.	70854	5.2002	2333.68	15	50	26.161	4.1878	87	0	10.9402	0.0315073
16	IPI00004310	LY6/PLAUR DOMAIN-CONTAINING PROTEIN 3.	35947	7.6201	1192.85	4	20	12.1387	6.9061	40	0	14.3235	0.0558773
17	IPI00004573	POLYMERIC IMMUNOGLOBULIN RECEPTOR.	83231	5.4346	22623.5	45	62	44.2408	3.7922	400	0	11.2443	0.0436736
18	IPI00005631	ISOFORM 1 OF GRIP AND COILED-COIL DOMAIN-CONTAINING PROTEIN 2.	195787	4.916	361.742	22	203	19.5962	9.4158	104	2	18.0944	0.0391584
19	IPI00006079	ISOFORM 1 OF BCL-2-ASSOCIATED TRANSCRIPTION FACTOR 1	106058	10.3638	476.2	7	78	13.587	4.2006	46	0	14.4867	0.0442275
20	IPI00007047	PROTEIN S100-A8.	10827	6.6167	4824.12	5	13	31.1828	2.6638	28	0	10.5251	0.0253808
21	IPI00007244	ISOFORM H17 OF MYELOPEROXIDASE.	83814	9.0366	260.343	9	62	14.7651	9.7925	55	3	15.4023	0.0563216
22	IPI00007675	CYTOPLASMIC DYNEIN 1 LIGHT INTERMEDIATE CHAIN 1.	56544	5.9722	432.685	11	49	34.9904	6.3664	59	0	11.328	0.0406496
23	IPI00007702	HEAT SHOCK-RELATED 70 KDA PROTEIN 2.	69977	5.4082	1604.37	11	50	23.1612	1.8568	58	1	12.4252	0.0320504
24	IPI00007724	ISOFORM 1 OF KALLIKREIN-12.	26716	7.4106	864.342	3	11	26.2097	3.017	28	0	13.7825	0.0314764
25	IPI00007797	FATTY ACID-BINDING PROTEIN, EPIDERMAL.	15154	6.8042	20303.5	15	14	68.8889	2.8614	133	0	12.0219	0.0386985
26	IPI00008274	ISOFORM 1 OF ADENYLYL CYCLASE-ASSOCIATED PROTEIN 1.	51868	8.0581	1217.99	11	44	31.7895	10.6422	74	1	9.7991	0.0377853
27	IPI00008580	ANTILEUKOPROTEINASE.	14315	8.7407	2287.02	3	13	34.0909	12.2242	18	1	8.7232	0.0459643
28	IPI00008603	ACTIN, AORTIC SMOOTH MUSCLE.	41981	5.0771	8596.06	13	34	32.0955	2.966	96	2	9.5129	0.0345269
29	IPI00009123	ISOFORM 1 OF NUCLEOBINDIN-2.	50164	4.8486	4022.03	21	37	40.7143	7.5997	162	0	13.018	0.0458335
30	IPI00009650	LIPOCALIN-1.	19237	5.2485	14510.9	17	13	42.0455	3.5199	111	0	10.8315	0.0516612
31	IPI00009792	IG HEAVY CHAIN V-I REGION V35.	13000	9.791	3085.76	2	9	21.3675	0.6903	22	0	10.885	0.0323725
32	IPI00009856	PROTEIN PLUNC.	26695	5.3232	1345.65	7	9	28.5156	1.6922	40	1	8.7792	0.0485261
33	IPI00010182	ISOFORM 1 OF ACYL-COA-BINDING PROTEIN.	10038	6.1436	4142.42	6	6	68.9655	4.7772	52	0	8.9675	0.0275248
34	IPI00010303	SERPIN B4.	44825	5.8037	335.65	7	34	21.5385	3.0773	35	0	16.362	0.040113
35	IPI00010402	PUTATIVE UNCHARACTERIZED PROTEIN.	23823	9.2988	1867.05	2	22	8.4071	5.3954	16	0	9.849	0.035058
36	IPI00010471	PLASTIN-2.	70243	5.1196	1629.22	14	54	29.9841	6.6291	101	2	11.6343	0.0346985
37	IPI00010796	PROTEIN DISULFIDE-ISOMERASE.	57080	4.5645	909.519	17	50	32.0866	6.7867	100	2	10.0992	0.028452
38	IPI00011229	CATHEPSIN D.	44523	6.0908	1799.73	11	28	57.5243	3.9539	85	3	12.6612	0.0387903
39	IPI00011528	CLEAVAGE STIMULATION FACTOR SUBUNIT 1	48326	6.1157	899.914	6	25	28.0742	7.2879	63	0	13.6876	0.0679957
40	IPI00011651	ISOFORM 1 OF RECEPTOR-TYPE TYROSINE-PROTEIN PHOSPHATASE GAMMA	161900	5.9604	521.55	21	108	24.2907	6.9427	133	6	12.2071	0.0548954
41	IPI00012503	ISOFORM SAP-MU-0 OF PROACTIVATOR POLYPEPTIDE.	58073	4.8853	822.4	12	47	29.1985	9.3706	81	0	13.7002	0.0370476
42	IPI00012865	ISOFORM PLD1A OF PHOSPHOLIPASE D1	124105	8.9385	1520.05	9	91	12.1043	10.994	56	0	16.4463	0.0474489
43	IPI00013382	CYSTATIN-SA.	16434	4.6538	15298.3	13	12	53.1915	2.6591	111	0	11.7415	0.0541748
44	IPI00013508	ISOFORM 1 OF ALPHA-ACTININ-1.	102992	5.0933	495.954	17	76	23.8789	7.7019	94	6	11.2437	0.0323719
45	IPI00013808	ALPHA-ACTININ-4.	104788	5.1211	634.567	16	86	24.1493	7.4276	127	1	13.6989	0.042161
46	IPI00013890	ISOFORM 1 OF 14-3-3 PROTEIN SIGMA.	27756	4.4824	3110.58	10	25	41.5323	9.2099	64	1	10.4029	0.0439321
47	IPI00015894	CDC42 EFFECTOR PROTEIN 4	37956	4.875	407.851	8	29	30.618	7.6476	66	1	14.9361	0.0810376
48	IPI00016373	RAS-RELATED PROTEIN RAB-13.	22759	9.5698	385.671	4	18	26.1084	3.9139	23	0	15.7606	0.0487256
49	IPI00016472	ISOFORM 2 OF ZINC FINGER CCCH DOMAIN-CONTAINING PROTEIN 13	184758	9.8716	382.171	50	781	22.7621	13.2372	252	1	16.2655	0.0479321
50	IPI00017290	ISOFORM 5 OF SERINE/THREONINE-PROTEIN PHOSPHATASE 4 REGULATORY SUBUNIT 3A	61980	4.5073	287.549	16	41	35.9259	6.953	89	4	16.7908	0.0492504
51	IPI00018146	14-3-3 PROTEIN THETA.	27746	4.4854	1395.97	15	24	48.5714	7.2181	74	2	10.0868	0.0397109
52	IPI00018214	ISOFORM 1 OF PROTEIN MAX	18263	5.8521	425.159	5	21	44.375	2.8618	46	0	17.3324	0.0362322
53	IPI00019038	LYSOZYME C.	16526	9.3252	14333.8	13	12	49.3243	2.2429	147	1	10.9359	0.0598714
54	IPI00019226	ISOFORM 1 OF BROMODOMAIN-CONTAINING PROTEIN 8	135250	4.3228	476.17	11	84	16.6802	4.4777	96	5	13.1528	0.0580055
55	IPI00019794	SH3 AND MULTIPLE ANKYRIN REPEAT DOMAINS PROTEIN 3	186374	9.2	397.734	11	104	18.3243	6.3169	88	3	10.9819	0.0333609
56	IPI00020019	ADIPONECTIN	26397	5.3306	416.925	7	18	61.4754	8.3428	42	1	16.4113	0.0513996
57	IPI00020487	EXTRACELLULAR GLYCOPROTEIN LACRITIN.	14237	5.272	2685.94	2	5	7.971	2.3242	17	0	9.8538	0.0264289
58	IPI00021263	14-3-3 PROTEIN ZETA/DELTA.	27727	4.5278	5081.44	17	25	70.2041	2.7191	139	3	9.5765	0.034785
59	IPI00021439	ACTIN, CYTOPLASMIC 1.	41709	5.1431	30166.8	31	34	64.2667	3.0097	244	4	8.0751	0.0232317
60	IPI00021440	ACTIN, CYTOPLASMIC 2.	41765	5.1606	2790.68	16	34	63.2	3.3614	127	2	14.4773	0.0451034
61	IPI00021447	ALPHA-AMYLASE 2B.	57673	6.668	20344.8	67	31	61.0568	5.7154	525	1	12.1212	0.0516899
62	IPI00021536	CALMODULIN-LIKE PROTEIN 5.	15882	4.1045	740.619	5	15	47.2603	2.1597	48	0	10.7808	0.0441272
63	IPI00021828	CYSTATIN-B.	11132	7.5073	10986.5	8	7	77.551	4.0331	86	0	10.9821	0.040673
64	IPI00021841	APOLIPOPROTEIN A-I.	30758	5.4316	1343.19	13	32	56.1798	7.8149	83	0	10.5787	0.0235969
65	IPI00021885	ISOFORM 1 OF FIBRINOGEN ALPHA CHAIN.	94914	5.6118	672.928	14	59	31.1778	9.7392	93	1	15.0617	0.0427801
66	IPI00021891	ISOFORM GAMMA-B OF FIBRINOGEN GAMMA CHAIN.	51478	5.2397	500.995	12	37	46.1369	10.233	77	0	16.123	0.0450438
67	IPI00022204	ISOFORM 1 OF SERPIN B3.	44536	6.3662	1029.7	12	37	27.4359	1.8624	78	0	13.3761	0.0330157
68	IPI00022429	ALPHA-1-ACID GLYCOPROTEIN 1.	23496	4.7417	421.134	3	17	19.403	4.1603	31	0	12.5912	0.0503637
69	IPI00022431	CDNA FLJ55606, HIGHLY SIMILAR TO ALPHA-2-HS-GLYCOPROTEIN.	46597	5.8198	546.822	3	22	10.8545	1.4196	33	0	12.4523	0.0442793
70	IPI00022434	UNCHARACTERIZED PROTEIN (SIMILAR TO SERUM ALBUMIN)	71657	6.3003	18314.8	90	55	53.748	3.8471	579	3	10.0037	0.051902
71	IPI00022463	SEROTRANSFERRIN.	77013	6.7515	10159.8	30	76	36.9627	5.6214	291	1	12.8533	0.0386526
72	IPI00022488	HEMOPEXIN.	51643	6.5654	1003.74	11	34	36.5801	2.2437	63	0	16.2122	0.0423764
73	IPI00022974	PROLACTIN-INDUCIBLE PROTEIN.	16561	8.1035	15930.7	25	12	69.863	2.7794	175	0	9.7158	0.0338437
74	IPI00022990	STATHERIN.	7299	9.0688	17814.1	4	2	48.3871	2.2871	58	0	11.0801	0.0356749
75	IPI00023011	SUBMAXILLARY GLAND ANDROGEN-REGULATED PROTEIN 3B.	8182	9.8525	16245.9	5	3	65.8228	1.8671	43	0	8.5836	0.0913231
76	IPI00023038	BASIC SALIVARY PROLINE-RICH PROTEIN 1.	38522	11.6748	3803.2	19	5	58.6735	3.2229	244	0	10.469	0.0715282
77	IPI00023673	GALECTIN-3-BINDING PROTEIN.	65289	4.9438	1126.07	8	39	21.1966	3.5775	56	1	9.7029	0.0267673
78	IPI00024134	IG KAPPA CHAIN V-I REGION WALKER	14060	9.23	593.363	4	5	80.6202	12.4376	31	1	10.7932	0.0296855
79	IPI00024523	ISOFORM A OF DNAJ HOMOLOG SUBFAMILY B MEMBER 6.	36064	9.5728	689.397	5	24	35.5828	5.1725	36	1	12.0024	0.0510776
80	IPI00025023	LACTOPEROXIDASE.	80236	8.6323	5615.75	34	53	44.1011	2.9377	231	2	13.1259	0.0426606
81	IPI00025476	PANCREATIC ALPHA-AMYLASE.	57670	6.6255	15582	53	31	53.0333	3.6826	342	0	11.4811	0.0465247
82	IPI00025753	DESMOGLEIN-1.	113675	4.7183	312.418	16	58	22.8789	11.6916	116	1	14.9173	0.0565317
83	IPI00025846	ISOFORM 2A OF DESMOCOLLIN-2.	99898	5.0186	887.162	24	62	37.1809	3.4329	197	7	9.8989	0.0273395
84	IPI00026126	MAMMAGLOBIN-B	10876	5.3833	721.313	2	7	31.5789	0.464	23	0	8.771	0.0476356
85	IPI00026272	HISTONE H2A TYPE 1-B/E.	14126	11.4712	650.85	4	7	32.3077	2.9321	29	1	10.5407	0.0280171
86	IPI00026314	ISOFORM 1 OF GELSOLIN.	85644	5.8418	1053.41	15	51	26.4706	2.508	103	5	10.4565	0.0350121
87	IPI00026569	HLA CLASS I HISTOCOMPATIBILITY ANTIGEN, A-1 ALPHA CHAIN.	40820	6.0776	602.658	7	27	41.0959	5.8568	60	1	12.504	0.0623415
88	IPI00027019	PROLINE-RICH PROTEIN 4.	15087	6.6226	586.398	3	5	23.1343	1.0651	28	0	11.4507	0.03989
89	IPI00027444	LEUKOCYTE ELASTASE INHIBITOR.	42714	5.8521	928.149	8	27	27.1768	5.4762	44	0	12.1148	0.0338207
90	IPI00027462	PROTEIN S100-A9.	13233	5.6807	6850.76	7	10	35.9649	1.9782	80	1	9.0314	0.0299868
91	IPI00027463	PROTEIN S100-A6.	10173	5.1665	366.59	4	13	24.4444	4.1434	16	0	7.965	0.0300728
92	IPI00027497	GLUCOSE-6-PHOSPHATE ISOMERASE.	63107	8.4639	843.523	20	40	44.086	2.8252	155	4	11.9639	0.0321306
93	IPI00027838	RNA-BINDING PROTEIN 4B	40124	6.2886	1043.74	7	29	36.4902	8.3772	54	2	13.1544	0.0375499
94	IPI00029403	SORTING NEXIN-4	51876	5.606	527.097	11	46	41.5556	8.1928	58	1	13.1876	0.0416092
95	IPI00030144	PEPTIDYL-PROLYL CIS-TRANS ISOMERASE A-LIKE 4A/B/C	18170	9.6167	493.395	5	11	39.0244	4.0207	34	1	16.5244	0.0371088
96	IPI00030205	IG KAPPA CHAIN V-III REGION HAH.	14064	8.2075	16884.7	7	8	56.5891	2.0258	63	0	7.347	0.0227896
97	IPI00031547	DESMOGLEIN-3.	107465	4.6729	418.905	19	64	30.4304	7.4946	120	1	14.8429	0.0384262
98	IPI00032292	METALLOPROTEINASE INHIBITOR 1.	23155	8.0215	3679.96	5	14	31.8841	1.8089	32	2	9.0388	0.045429
99	IPI00032293	CYSTATIN-C.	15789	8.9854	12012.9	10	9	54.1096	2.9369	87	0	11.7759	0.0426663
100	IPI00032294	CYSTATIN-S.	16203	4.7578	23894.1	24	14	55.3191	2.7106	198	0	11.5917	0.0514891
101	IPI00032325	CYSTATIN-A.	10999	5.2134	1912.21	6	9	62.2449	3.4749	42	0	13.5437	0.0561402
102	IPI00032896	ISOFORM 1 OF DISRUPTED IN SCHIZOPHRENIA 1 PROTEIN	93552	5.9194	1080.19	12	83	29.1569	5.7894	57	3	12.1465	0.0399881
103	IPI00033892	GDNF-INDUCIBLE ZINC FINGER PROTEIN 1	80440	7.7021	753.09	12	52	22.2222	15.655	62	1	17.6043	0.0483409
104	IPI00060800	ZYMOGEN GRANULE PROTEIN 16 HOMOLOG B.	22724	7.5542	23828.5	16	14	28.8462	2.4153	149	0	9.8919	0.0330058
105	IPI00064474	ZINC FINGER CCCH DOMAIN-CONTAINING PROTEIN 10	46022	7.4487	1495.05	11	28	22.3502	5.8566	57	3	11.6157	0.0312164
106	IPI00075248	CALMODULIN.	16826	3.8833	3918.86	5	23	63.7584	3.2706	48	0	12.2774	0.0332654
107	IPI00102979	ORAL CANCER-OVEREXPRESSED PROTEIN 1	15344	5.4009	1519.19	2	14	12.4088	0.7398	18	0	17.2708	0.046266
108	IPI00103636	ISOFORM 2 OF WAP FOUR-DISULFIDE CORE DOMAIN PROTEIN 2	8114	7.478	3225.52	6	8	58.9041	3.8028	37	0	13.7274	0.0549895
109	IPI00107502	ISOFORM 1 OF WD REPEAT AND SOCS BOX-CONTAINING PROTEIN 1	47401	7.5352	320.551	2	30	12.5891	1.1759	37	1	13.3202	0.0629271
110	IPI00150554	UNCHARACTERIZED PROTEIN (SIMILAR TO CELL DIVISION CYCLE-ASSOCIATED 7-LIKE PROTEIN)	18029	4.585	598.574	4	11	33.3333	1.8813	24	0	14.1342	0.034283
111	IPI00152154	MUCIN-7.	39134	9.0059	1659.53	10	13	19.3634	2.2522	74	1	10.524	0.0538302
112	IPI00154742	IGL@ PROTEIN.	24777	5.915	13774.5	13	14	61.9658	3.3076	117	0	12.2816	0.0269914
113	IPI00158280	FORMYLTETRAHYDROFOLATE DEHYDROGENASE ISOFORM A VARIANT	99690	5.5415	1485.03	17	80	24.8904	11.7431	83	1	16.2354	0.0323638
114	IPI00158847	DNAJ HOMOLOG SUBFAMILY C MEMBER 14	78519	7.9849	744.774	10	48	17.9487	4.1404	85	1	16.0387	0.0487499
115	IPI00160396	ISOFORM 4 OF PUTATIVE HOMEODOMAIN TRANSCRIPTION FACTOR 2	78416	9.5039	628.478	10	49	34.3885	9.8434	94	0	13.5397	0.0890048
116	IPI00166729	ZINC-ALPHA-2-GLYCOPROTEIN.	34237	5.6367	20806.9	39	27	62.0805	4.733	321	2	7.681	0.0267232
117	IPI00168728	FLJ00385 PROTEIN (FRAGMENT).	56074	7.4253	1150.92	6	33	17.2888	4.2267	72	0	14.2476	0.0459272
118	IPI00169307	RHO GTPASE-ACTIVATING PROTEIN 21	217327	7.6187	803.51	26	170	24.0552	6.4166	144	5	12.2219	0.064491
119	IPI00169383	PHOSPHOGLYCERATE KINASE 1.	44586	8.1475	1488.13	9	33	39.8082	2.547	76	1	14.0172	0.039828
120	IPI00170867	ISOFORM 1 OF DEATH DOMAIN-ASSOCIATED PROTEIN 6	81322	4.5981	1092.26	6	36	23.3784	5.9807	54	0	18.4719	0.0413485
121	IPI00171411	GOLGI MEMBRANE PROTEIN 1.	46245	4.7549	828.284	5	45	21.2195	2.7154	48	0	12.78	0.0474178
122	IPI00178926	IMMUNOGLOBULIN J CHAIN.	18086	4.9102	20919.4	20	11	69.1824	3.0887	159	0	12.3754	0.036729
123	IPI00181753	CDNA FLJ13286 FIS, CLONE OVARC1001154, HIGHLY SIMILAR TO HOMO SAPIENS CLONE 24720 EPITHELIN 1 AND 2 MRNA	44102	6.7705	573.753	7	33	46.7312	4.5967	55	1	14.7522	0.0272258
124	IPI00183002	ISOFORM 1 OF PROTEIN PHOSPHATASE 1 REGULATORY SUBUNIT 12A.	115210	5.1328	906.985	9	110	19.9029	10.441	53	0	15.221	0.0517187
125	IPI00185027	ISOFORM 1 OF ARGININE-GLUTAMIC ACID DIPEPTIDE REPEATS PROTEIN	172316	7.3711	349.822	20	204	18.1992	10.5711	144	4	13.9746	0.0745215
126	IPI00186194	ISOFORM 1 OF CENTROSOMAL PROTEIN OF 170 KDA.	175185	6.6475	196.472	24	142	26.0101	6.2397	179	4	12.4013	0.0592743
127	IPI00215983	CARBONIC ANHYDRASE 1.	28852	6.665	2527.83	6	18	34.8659	4.3729	56	0	9.8093	0.0371349
128	IPI00216298	THIOREDOXIN.	11729	4.6201	6630	3	9	29.5238	2.9514	28	0	6.7335	0.0222567
129	IPI00216318	ISOFORM LONG OF 14-3-3 PROTEIN BETA/ALPHA.	28064	4.5674	557.942	6	22	46.748	2.7453	53	2	12.5936	0.0682905
130	IPI00216319	14-3-3 PROTEIN ETA.	28201	4.5615	1241.8	5	27	15.4472	11.6519	37	0	12.318	0.0505963
131	IPI00216691	PROFILIN-1.	15044	8.4595	8705.65	8	16	69.2857	5.8649	86	0	7.9683	0.025978
132	IPI00216773	UNCHARACTERIZED PROTEIN (SIMILAR TO SERUM ALBUMIN)	45130	5.7026	6748.06	35	36	59.3434	3.8777	237	1	12.7922	0.0512471
133	IPI00216984	CALMODULIN-LIKE PROTEIN 3.	16879	4.0972	3310.76	9	26	79.8658	3.5861	77	0	9.8781	0.0247984
134	IPI00217345	ISOFORM 2 OF UDP-GLCNAC:BETAGAL BETA-1,3-N- ACETYLGLUCOSAMINYLTRANSFERASE 2	45455	8.1328	559.183	6	36	32.3155	7.5612	62	0	14.0098	0.05465
135	IPI00217979	UNCHARACTERIZED PROTEIN MLL5	195549	7.6128	323.132	6	99	7.2553	10.9999	38	0	14.7336	0.0589551
136	IPI00218474	ISOFORM 1 OF BETA-ENOLASE.	46902	7.6582	545.986	11	28	41.7051	6.6886	56	0	16.2438	0.0405948
137	IPI00218573	ISOFORM 3 OF INTERLEUKIN-1 RECEPTOR ANTAGONIST PROTEIN	19884	4.4956	890.024	9	13	63.3333	2.3039	79	4	12.4585	0.0473107
138	IPI00218824	UBIQUITOUSLY TRANSCRIBED TETRATRICOPEPTIDE REPEAT PROTEIN Y-LINKED TRANSCRIPT VARIANT 29	119559	7.7417	966.039	20	71	39.5434	6.5781	115	9	11.9986	0.0477494
139	IPI00218918	ANNEXIN A1.	38689	6.6372	1386.7	8	29	27.7457	7.3809	55	0	16.8997	0.0459453
140	IPI00219018	GLYCERALDEHYDE-3-PHOSPHATE DEHYDROGENASE.	36030	8.6968	3395.43	13	21	49.5522	3.2238	89	2	8.8809	0.0258781
141	IPI00219446	PHOSPHATIDYLETHANOLAMINE-BINDING PROTEIN 1.	21043	7.3901	1534.18	5	13	39.5722	4.5007	49	1	7.6215	0.0277528
142	IPI00219525	6-PHOSPHOGLUCONATE DEHYDROGENASE, DECARBOXYLATING.	53105	6.8584	2005.4	17	36	49.0683	3.8425	143	4	9.88	0.0310605
143	IPI00219604	ISOFORM 1 OF DUAL SPECIFICITY MITOGEN-ACTIVATED PROTEIN KINASE KINASE 1.	43411	6.1772	920.789	7	30	33.8422	8.814	43	2	11.916	0.0302673
144	IPI00219757	GLUTATHIONE S-TRANSFERASE P.	23341	5.2822	7980.5	10	15	46.6667	2.449	130	0	13.2346	0.066614
145	IPI00220301	PEROXIREDOXIN-6.	25019	5.9575	385.679	5	28	17.8571	4.9272	18	0	10.4599	0.0311639
146	IPI00220644	ISOFORM M1 OF PYRUVATE KINASE ISOZYMES M1/M2	58025	7.5557	502.925	10	44	22.5989	6.7404	93	2	15.0525	0.0642966
147	IPI00220706	HEMOGLOBIN SUBUNIT GAMMA-1.	16130	6.7793	1282.54	7	13	48.2993	3.4946	47	0	12.4995	0.0225274
148	IPI00238220	UNCHARACTERIZED PROTEIN KIAA2022	167444	5.9736	534.122	29	105	34.8285	13.1953	170	5	16.1631	0.0435829
149	IPI00246842	ISOFORM 1 OF TATA BOX-BINDING PROTEIN-ASSOCIATED FACTOR RNA POLYMERASE I SUBUNIT C	95153	8.5562	573.383	8	60	25.2014	12.1375	56	0	16.4567	0.0476602
150	IPI00290077	KERATIN, TYPE I CYTOSKELETAL 15.	49181	4.5132	422.776	6	42	24.1228	3.2724	54	1	15.359	0.0729124
151	IPI00291064	ISOFORM 1 OF AN1-TYPE ZINC FINGER PROTEIN 1	30767	7.1045	640.722	5	26	27.6119	4.6284	27	0	16.0912	0.0448229
152	IPI00291262	ISOFORM 1 OF CLUSTERIN.	52461	5.8389	2278.94	8	36	24.0535	8.306	56	0	10.1394	0.0535287
153	IPI00291410	ISOFORM 1 OF LONG PALATE, LUNG AND NASAL EPITHELIUM CARCINOMA- ASSOCIATED PROTEIN 1.	52408	6.832	6950.74	19	32	43.3884	1.7572	218	1	7.7514	0.0529213
154	IPI00291488	ISOFORM 1 OF WAP FOUR-DISULFIDE CORE DOMAIN PROTEIN 2.	12983	4.4839	2504.9	8	9	67.7419	6.7767	56	0	16.3877	0.046158
155	IPI00292753	ISOFORM 6 OF GTPASE-ACTIVATING PROTEIN AND VPS9 DOMAIN-CONTAINING PROTEIN 1	166063	4.8984	371.081	7	99	9.2804	12.1599	29	0	15.9301	0.0401695
156	IPI00295105	CDNA FLJ60163, HIGHLY SIMILAR TO CARBONIC ANHYDRASE 6.	35766	6.5522	18828.7	21	16	52.2436	2.7544	191	2	9.0922	0.0462511
157	IPI00295542	NUCLEOBINDIN-1.	53846	4.9805	448.915	6	50	18.4382	4.2014	46	1	15.7997	0.035132
158	IPI00296183	ALDEHYDE DEHYDROGENASE, DIMERIC NADP-PREFERRING.	50362	6.0952	398.941	13	31	33.7748	2.7332	72	2	10.9586	0.0456349
159	IPI00296654	BACTERICIDAL/PERMEABILITY-INCREASING PROTEIN-LIKE 1.	49141	9.0454	4271.41	19	21	51.0917	5.6205	118	2	8.0837	0.024434
160	IPI00296777	SPARC-LIKE PROTEIN 1.	75161	4.5264	1179.31	20	58	40.8133	4.6358	182	9	10.9694	0.0396018
161	IPI00297056	CORNULIN.	53501	5.6792	737.977	8	37	42.8283	3.4708	60	1	14.9986	0.0460064
162	IPI00298497	FIBRINOGEN BETA CHAIN.	55892	8.2515	611.355	27	42	58.8595	6.0315	221	7	11.0371	0.0354623
163	IPI00298828	BETA-2-GLYCOPROTEIN 1.	38272	7.8691	510.891	5	22	29.2754	4.7736	29	0	13.5599	0.0319267
164	IPI00298860	CDNA FLJ78440, HIGHLY SIMILAR TO HUMAN LACTOFERRIN.	78318	8.0669	16714.1	63	74	62.7286	3.9003	625	0	10.7989	0.0418694
165	IPI00299078	SALIVARY ACIDIC PROLINE-RICH PHOSPHOPROTEIN 1/2.	17006	4.437	1680.26	3	3	72.2892	5.1131	35	0	11.4247	0.0764185
166	IPI00299547	ISOFORM 1 OF NEUTROPHIL GELATINASE-ASSOCIATED LIPOCALIN.	22573	9.1963	962.33	5	21	33.8384	13.4964	33	0	15.6832	0.0321696
167	IPI00299729	TRANSCOBALAMIN-1.	48176	4.7739	3843.3	15	20	57.2748	5.0962	151	4	8.9459	0.0357715
168	IPI00299749	ZINC FINGER PROTEIN 16	76422	7.8032	1691.67	18	51	30.7918	6.3788	109	4	12.8868	0.0353909
169	IPI00300502	MYOZENIN-1	31724	9.2769	497.763	2	18	19.7324	4.1747	32	0	15.1316	0.0460669
170	IPI00300786	ALPHA-AMYLASE 1.	57730	6.4819	52288.7	80	33	74.1683	4.1802	693	1	11.5153	0.0486375
171	IPI00304557	SHORT PALATE, LUNG AND NASAL EPITHELIUM CARCINOMA-ASSOCIATED PROTEIN 2.	26994	5.2163	8346.61	35	17	75.9036	4.412	237	2	7.7101	0.0344519
172	IPI00304808	ISOFORM 1 OF KALLIKREIN-1.	28870	4.4985	3197.8	7	14	50	5.0292	72	2	10.5516	0.0658361
173	IPI00304925	HEAT SHOCK 70 KDA PROTEIN 1A/1B.	70009	5.3188	2288.6	15	49	27.9251	5.3519	98	1	10.3023	0.0312586
174	IPI00305457	PRO2275	13088	9.5801	1841.49	3	10	51.6667	2.1627	32	1	8.7885	0.0345324
175	IPI00305477	CYSTATIN-SN.	16377	7.0195	22738.5	18	12	48.2269	2.3238	185	0	11.3862	0.0552179
176	IPI00328712	UNCHARACTERIZED PROTEIN C2ORF53	44661	10.7007	430.537	3	28	18.4466	3.519	23	0	12.8042	0.0715856
177	IPI00329002	SEC14 DOMAIN AND SPECTRIN REPEAT-CONTAINING PROTEIN 1	79298	4.8003	403.757	7	55	18.6782	11.3138	68	1	13.0058	0.107326
178	IPI00329688	PROTEIN YIPF3	38222	5.3774	587.751	7	20	24.8571	1.8025	45	3	12.6794	0.0619053
179	IPI00334190	STOMATIN-LIKE PROTEIN 2	38510	7.2642	326.612	7	28	39.3258	10.4997	39	0	13.9813	0.0822889
180	IPI00339269	HEAT SHOCK 70 KDA PROTEIN 6.	70984	5.7319	219.818	11	56	25.1944	9.9865	63	1	17.889	0.03861
181	IPI00374315	UPF0762 PROTEIN C6ORF58.	37901	5.7188	672.756	13	19	39.697	3.9723	79	3	8.7997	0.0242611
182	IPI00376170	PEPTIDYL-PROLYL CIS-TRANS ISOMERASE A-LIKE	20418	5.9561	598.976	4	14	52.6882	5.1947	24	0	13.0771	0.0337723
183	IPI00382420	IG LAMBDA CHAIN V-I REGION HA.	11888	9.2095	2094.05	4	8	51.7857	4.6474	23	0	10.3491	0.0356126
184	IPI00382436	IG LAMBDA CHAIN V-III REGION SH.	11385	6.0674	2304.47	2	7	44.4444	1.1068	20	0	11.1226	0.0336811
185	IPI00382440	IG LAMBDA CHAIN V-IV REGION HIL.	11509	6.4526	2223.1	2	6	17.757	1.9404	20	0	9.4194	0.032529
186	IPI00382470	ISOFORM 2 OF HEAT SHOCK PROTEIN HSP 90-ALPHA.	98099	4.8838	662.847	15	107	24.9415	6.5431	67	1	12.9677	0.0365836
187	IPI00382476	IG HEAVY CHAIN V-III REGION WEA.	12248	8.8198	1228.16	5	6	42.9825	1.3065	25	0	8.9756	0.0242417
188	IPI00382478	IG HEAVY CHAIN V-III REGION TIL.	12348	9.4102	14591.4	6	6	42.6087	2.5198	58	1	9.421	0.0247136
189	IPI00382481	IG HEAVY CHAIN V-III REGION BUT.	12371	9.5024	1223.11	5	8	41.7391	3.7336	31	0	11.4935	0.0306258
190	IPI00382491	IG HEAVY CHAIN V-III REGION POM.	12945	8.2017	11537.6	7	8	40.3361	3.1168	70	0	9.4841	0.0471558
191	IPI00382493	IG HEAVY CHAIN V-III REGION WAS.	13082	8.2222	4537.99	5	7	46.1538	8.8522	40	0	14.6211	0.0391042
192	IPI00382494	IG HEAVY CHAIN V-III REGION TEI.	12794	8.7993	20253.6	4	6	29.4118	5.626	56	0	11.3681	0.0235221
193	IPI00382497	IG HEAVY CHAIN V-III REGION TUR.	12423	10.0342	21548.5	7	7	26.7241	2.5648	60	0	7.4508	0.024894
194	IPI00382500	IG HEAVY CHAIN V-III REGION GAL.	12722	8.8081	5180.1	13	7	52.5862	3.4591	74	3	9.6828	0.029942
195	IPI00382540	IG HEAVY CHAIN V-II. REGION NEWM.	12782	6.9	2400.95	2	5	13.7931	3.0051	16	0	9.8361	0.0204526
196	IPI00382577	KAPPA 1 LIGHT CHAIN VARIABLE REGION	12727	8.2192	8365.81	9	7	39.6552	2.6472	64	0	12.2639	0.0337213
197	IPI00383164	SNC66 PROTEIN.	53631	6.2124	6620.63	32	28	44.2656	3.0403	258	1	11.7997	0.0446074
198	IPI00383887	IMMUNOBLOBULIN HEAVY CHAIN (FRAGMENT).	12218	8.7905	2264.96	4	7	39.2857	1.089	30	0	12.3801	0.0363078
199	IPI00384361	ISOFORM 3 OF TRIGGERING RECEPTOR EXPRESSED ON MYELOID CELLS 2	24653	6.5215	887.895	2	13	25.2252	2.948	12	0	12.695	0.0889409
200	IPI00384392	MYOSIN-REACTIVE IMMUNOGLOBULIN HEAVY CHAIN VARIABLE REGION (FRAGMENT).	12864	6.542	44568.2	9	8	25.4237	1.7489	85	0	9.5378	0.0293207
201	IPI00384397	MYOSIN-REACTIVE IMMUNOGLOBULIN LIGHT CHAIN VARIABLE REGION	12767	9.542	5932.9	5	8	37.7193	8.5193	40	0	9.0911	0.0309268
202	IPI00384400	MYOSIN-REACTIVE IMMUNOGLOBULIN HEAVY CHAIN VARIABLE REGION (FRAGMENT).	13570	8.7715	552.773	4	10	43.4426	13.9212	34	0	15.145	0.041996
203	IPI00384401	MYOSIN-REACTIVE IMMUNOGLOBULIN KAPPA CHAIN VARIABLE REGION (FRAGMENT).	11753	8.855	11574.1	6	5	24.7706	3.1893	45	0	10.8235	0.0216071
204	IPI00384404	RHEUMATOID FACTOR RF-ET9	12618	9.1113	2652.96	5	9	33.0435	4.7124	31	0	9.4316	0.0240798
205	IPI00384409	MYOSIN-REACTIVE IMMUNOGLOBULIN HEAVY CHAIN VARIABLE REGION (FRAGMENT).	13196	9.1113	1314.48	2	9	24.3697	3.1609	14	0	9.5677	0.0251242
206	IPI00384444	KERATIN, TYPE I CYTOSKELETAL 14.	51529	4.8984	291.829	13	42	34.322	10.1983	66	2	15.4207	0.0445675
207	IPI00384938	PUTATIVE UNCHARACTERIZED PROTEIN DKFZP686N02209.	52818	8.4902	4693.61	11	32	34.2324	6.1488	111	0	11.7362	0.0393561
208	IPI00385252	IG KAPPA CHAIN V-III REGION GOL.	11822	9.5024	20246.5	9	8	75.2294	2.4113	91	0	9.136	0.0308869
209	IPI00385253	IG KAPPA CHAIN V-III REGION CLL.	14266	8.8301	574.755	5	7	24.8062	2.2308	25	0	9.3575	0.045049
210	IPI00385254	IG LAMBDA CHAIN V-I REGION WAH.	11717	6.4438	569.057	7	7	85.3211	9.0777	43	0	10.1138	0.0412079
211	IPI00385264	IG MU HEAVY CHAIN DISEASE PROTEIN.	43030	4.9512	3165.81	14	35	39.8977	3.015	117	0	12.1108	0.0574834
212	IPI00385533	ISOFORM 4 OF IODOTYROSINE DEHALOGENASE 1	33813	7.0298	1091.73	5	24	21.5017	1.9369	47	2	11.8005	0.0388748
213	IPI00385555	IG KAPPA CHAIN V-I REGION BAN.	11832	8.7217	3949.17	2	3	22.2222	0.2756	28	0	8.7655	0.0285305
214	IPI00385985	IG LAMBDA CHAIN V-III REGION LOI.	11927	4.7563	1114.21	2	7	41.4414	2.8395	27	0	15.0323	0.0372135
215	IPI00386134	IG LAMBDA CHAIN V-I REGION BL2	13555	7.8281	693.069	4	7	34.6154	1.3209	32	2	10.4639	0.0331219
216	IPI00386136	IG LAMBDA CHAIN V-VI REGION WLT	11958	4.437	396.951	3	4	54.0541	3.7772	22	0	12.5004	0.0341906
217	IPI00386524	CDNA FLJ25298 FIS, CLONE STM07683, HIGHLY SIMILAR TO PROTEIN TRO ALPHA1 H,MYELOMA.	53498	6.2065	9988.44	33	29	46.7742	5.1408	376	1	11.4672	0.0540213
218	IPI00386576	IG LAMBDA CHAIN V-IV REGION MOL.	11264	4.0591	534.637	3	3	63.2076	15.291	30	1	16.4646	0.0498377
219	IPI00386879	CDNA FLJ14473 FIS, CLONE MAMMA1001080, HIGHLY SIMILAR TO HOMO SAPIENS SNC73 PROTEIN (SNC73) MRNA.	53054	6.4541	11743.7	39	32	53.8462	2.2303	411	1	11.3349	0.0507382
220	IPI00387022	IG KAPPA CHAIN V-I REGION AG.	11984	5.5679	7254.15	4	6	31.4815	1.7557	51	0	11.4877	0.0368704
221	IPI00387024	IG KAPPA CHAIN V-I REGION CAR.	11696	9.7163	3176.99	2	4	33.6449	1.2676	36	0	12.8734	0.0363397
222	IPI00387094	IG KAPPA CHAIN V-I REGION HAU.	11663	8.7891	3882.07	5	4	77.7778	3.1102	38	0	13.1771	0.0316329
223	IPI00387097	IG KAPPA CHAIN V-I REGION LAY.	11826	8.2031	1263.28	6	6	95.3704	7.9189	27	1	8.8416	0.0344464
224	IPI00387105	IG KAPPA CHAIN V-I REGION MEV.	11862	6.4395	787.28	2	5	33.0275	13.1039	24	0	13.4769	0.0509768
225	IPI00387106	IG KAPPA CHAIN V-I REGION NI.	12238	5.0449	2141.81	2	5	16.0714	3.7238	23	0	12.0149	0.0205535
226	IPI00387107	IG KAPPA CHAIN V-II REGION CUM.	12668	5.0742	5167.17	6	7	40	2.8	40	0	11.4105	0.0269617
227	IPI00387115	IG KAPPA CHAIN V-III REGION SIE.	11767	8.7891	20296.5	7	6	57.7982	2.3662	90	0	9.2031	0.0312897
228	IPI00387116	IG KAPPA CHAIN V-III REGION NG9 (FRAGMENT).	10722	6.4834	740.007	3	6	56	0.7104	20	0	13.7073	0.0343323
229	IPI00387119	IG KAPPA CHAIN V-III REGION POM.	11914	9.2271	1049.38	5	5	66.9725	2.161	29	0	9.4653	0.0559897
230	IPI00387120	IG KAPPA CHAIN V-IV REGION LEN.	12632	8.1665	11657.2	2	7	26.3158	4.707	34	0	7.8407	0.0194129
231	IPI00397949	ISOFORM 2 OF G-PROTEIN COUPLED RECEPTOR 56.	77022	8.3877	371.545	10	42	45.706	10.3872	87	3	12.9822	0.0570483
232	IPI00398220	MYOSIN-REACTIVE IMMUNOGLOBULIN LIGHT CHAIN VARIABLE REGION (FRAGMENT).	11730	8.2031	3757.8	3	4	33.3333	2.0317	34	0	11.4479	0.032735
233	IPI00399007	PUTATIVE UNCHARACTERIZED PROTEIN DKFZP686I04196 (FRAGMENT).	46031	7.4209	4691.49	14	26	31.4149	3.0868	110	2	11.8036	0.045028
234	IPI00399260	BASIC SALIVARY PROLINE-RICH PROTEIN 1 ISOFORM 3 PREPROPROTEIN.	17662	11.2471	1622.87	3	2	46.0674	4.0371	43	0	11.4083	0.0539888
235	IPI00410352	BASIC SALIVARY PROLINE-RICH PROTEIN 1 ISOFORM 1 PREPROPROTEIN.	32593	11.8008	2557.03	5	6	52.8701	3.608	105	0	14.5593	0.0777894
236	IPI00410714	HEMOGLOBIN SUBUNIT ALPHA.	15247	9.1787	9494.57	16	9	46.4789	2.5261	108	0	8.2122	0.0482135
237	IPI00411765	ISOFORM 2 OF 14-3-3 PROTEIN SIGMA	24320	4.5688	1558.96	15	21	68.0556	2.3627	88	2	8.7024	0.0441472
238	IPI00412407	SERPIN PEPTIDASE INHIBITOR, CLADE B (OVALBUMIN), MEMBER 4, ISOFORM CRA_A	42260	5.6587	298.374	8	34	36.3144	1.7458	61	2	10.7734	0.0420669
239	IPI00412701	ZINC FINGER PROTEIN 517	54675	8.9854	387.007	4	33	19.1057	11.9207	29	0	15.1314	0.0405211
240	IPI00413194	MYOSIN-REACTIVE IMMUNOGLOBULIN HEAVY CHAIN VARIABLE REGION (FRAGMENT).	12426	9.1128	1197.16	3	7	48.2759	2.5509	24	1	13.6832	0.0214634
241	IPI00414676	HEAT SHOCK PROTEIN HSP 90-BETA.	83212	4.7739	749.781	13	67	30.9392	6.096	70	3	12.1509	0.0361143
242	IPI00414884	UNCHARACTERIZED PROTEIN C4ORF40.	22705	4.6289	571.5	4	6	11.4155	2.0296	17	0	11.1936	0.0523472
243	IPI00418153	PUTATIVE UNCHARACTERIZED PROTEIN DKFZP686I15212.	56983	7.9497	1297.02	12	34	48.2626	2.989	68	2	13.0057	0.0465953
244	IPI00418164	ISOFORM 1 OF COILED-COIL DOMAIN-CONTAINING PROTEIN 30	91277	5.458	731.022	18	99	29.3742	7.6502	104	5	12.4907	0.0415431
245	IPI00418512	ISOFORM 4 OF DELETED IN MALIGNANT BRAIN TUMORS 1 PROTEIN.	166394	5.0405	9540.65	27	58	38.1139	8.9736	277	1	12.438	0.0366261
246	IPI00418780	ISOFORM 3 OF REGULATOR OF G-PROTEIN SIGNALING 3	132252	5.8491	1080.92	20	111	24.207	10.395	122	0	16.299	0.0575305
247	IPI00419215	ALPHA-2-MACROGLOBULIN-LIKE PROTEIN 1.	161003	5.3745	1542.66	31	91	34.8005	3.8256	179	7	10.1831	0.028787
248	IPI00419253	ISOFORM 1 OF NCK-ASSOCIATED PROTEIN 5	208407	7.979	217.574	17	149	10.7386	6.1208	90	1	14.096	0.0642574
249	IPI00419585	PEPTIDYL-PROLYL CIS-TRANS ISOMERASE A.	18000	7.853	2586.12	8	12	46.0606	1.669	52	0	13.8988	0.0466644
250	IPI00423460	PUTATIVE UNCHARACTERIZED PROTEIN DKFZP686G21220 (FRAGMENT).	54354	6.1479	5861.07	29	33	48.6166	2.6151	223	1	11.5882	0.0417923
251	IPI00423461	PUTATIVE UNCHARACTERIZED PROTEIN DKFZP686C02220 (FRAGMENT).	54125	5.8843	8188.59	21	31	34.6	3.0425	188	1	11.8877	0.0405402
252	IPI00423462	PUTATIVE UNCHARACTERIZED PROTEIN DKFZP686K18196 (FRAGMENT).	56387	6.5039	6589.05	34	36	49.5183	4.9291	285	2	12.4651	0.0456613
253	IPI00423463	PUTATIVE UNCHARACTERIZED PROTEIN DKFZP686O01196.	52579	8.1372	7192.27	17	33	39.7917	4.9342	166	4	8.5703	0.0290615
254	IPI00423464	PUTATIVE UNCHARACTERIZED PROTEIN DKFZP686K03196	52327	8.6118	1455.52	8	33	38.5263	3.4656	100	0	13.7316	0.0626655
255	IPI00423466	PUTATIVE UNCHARACTERIZED PROTEIN DKFZP686H20196.	52725	8.4932	765.091	10	33	30.5613	2.5925	98	3	8.9766	0.0435178
256	IPI00426051	PUTATIVE UNCHARACTERIZED PROTEIN DKFZP686C15213.	51066	7.5806	8746.53	15	29	21.5517	2.3202	133	2	7.9882	0.0311672
257	IPI00426060	PUTATIVE UNCHARACTERIZED PROTEIN DKFZP686J11235 (FRAGMENT).	54424	6.3164	916.257	38	31	73.5178	2.9131	290	15	10.9352	0.0500971
258	IPI00431645	31 KDA PROTEIN.	31387	8.3672	1141.94	7	22	38.0783	10.3838	58	0	14.5525	0.0389824
259	IPI00433833	UNCHARACTERIZED PROTEIN (SIMILAR TO THO COMPLEX SUBUNIT 3)	36008	6.3794	913.008	2	22	12.5382	4.1259	17	0	15.7857	0.0248971
260	IPI00441498	FOLATE RECEPTOR ALPHA.	29799	7.8574	584.939	6	20	19.4553	2.8782	34	0	11.2366	0.0400968
261	IPI00445778	CDNA FLJ60358, HIGHLY SIMILAR TO REGULATOR OF G-PROTEIN SIGNALING 3	41056	4.2056	900.47	18	37	57.4742	14.274	118	0	17.107	0.056782
262	IPI00449920	CDNA FLJ90170 FIS, CLONE MAMMA1000370, HIGHLY SIMILAR TO IG ALPHA-1 CHAIN C REGION.	53190	6.063	6652.31	37	35	58.6207	3.3507	287	3	12.0468	0.0429077
263	IPI00451401	ISOFORM 2 OF TRIOSEPHOSPHATE ISOMERASE	27109	8.2734	2718.25	12	22	58.6345	1.6526	83	2	8.0362	0.027583
264	IPI00456158	BASIC SALIVARY PROLINE-RICH PROTEIN 1 ISOFORM 2 PREPROPROTEIN.	19575	11.3232	6505.23	5	2	51.5152	3.4206	108	0	12.46	0.0971102
265	IPI00465028	TRIOSEPHOSPHATE ISOMERASE ISOFORM 2.	30771	5.5474	2988.74	12	26	48.951	1.5852	99	1	9.0001	0.0266932
266	IPI00465248	ISOFORM ALPHA-ENOLASE OF ALPHA-ENOLASE.	47139	7.1719	7343.15	21	31	50.9217	1.6365	212	1	9.2866	0.0281004
267	IPI00465436	CATALASE.	59718	6.9727	516.912	13	47	34.5351	7.5978	96	2	12.292	0.0424008
268	IPI00465439	FRUCTOSE-BISPHOSPHATE ALDOLASE A.	39395	8.0654	1543.52	5	31	26.3736	0.8709	46	0	12.2932	0.0384344
269	IPI00470467	NADPH--CYTOCHROME P450 REDUCTASE.	76641	5.2412	219.084	8	63	23.6337	5.4554	45	1	11.3678	0.0672594
270	IPI00470652	SINGLE-CHAIN FV (FRAGMENT).	26110	8.5195	582.337	2	12	27.459	6.9593	21	0	11.5516	0.0361487
271	IPI00473011	HEMOGLOBIN SUBUNIT DELTA.	16045	8.2397	23945.6	15	13	73.4694	2.5872	114	1	7.068	0.023299
272	IPI00477003	COILED-COIL DOMAIN-CONTAINING PROTEIN KIAA1407	110498	10.0239	156.199	15	82	15.4915	2.3705	89	1	12.9085	0.0502461
273	IPI00477597	ISOFORM 1 OF HAPTOGLOBIN-RELATED PROTEIN.	39004	6.6724	308.134	4	25	16.954	2.3924	24	0	14.0989	0.0382371
274	IPI00478115	ISOFORM 2 OF DELETED IN MALIGNANT BRAIN TUMORS 1 PROTEIN	193846	5.0435	2673.64	53	66	34.902	4.8388	569	19	8.8536	0.0266621
275	IPI00479186	ISOFORM M2 OF PYRUVATE KINASE ISOZYMES M1/M2.	57900	7.7534	272.895	7	43	22.4105	4.4518	44	0	15.2081	0.0368777
276	IPI00479295	GOLGIN SUBFAMILY A MEMBER 8-LIKE PROTEIN 2	71504	5.896	709.575	8	61	30.6962	13.4887	67	0	17.9648	0.0490506
277	IPI00479708	FULL-LENGTH CDNA CLONE CS0DD006YL02 OF NEUROBLASTOMA OF HOMO SAPIENS.	41246	6.3311	4399	19	34	37.8667	2.5439	151	0	10.6156	0.0523049
278	IPI00479743	ISOFORM 1 OF POTE ANKYRIN DOMAIN FAMILY MEMBER E.	121285	5.7715	17767.4	32	100	39.5349	3.4336	204	3	11.2928	0.0349279
279	IPI00514669	UNCHARACTERIZED PROTEIN (SIMILAR TO SH3 DOMAIN-BINDING GLUTAMIC ACID-RICH-LIKE PROTEIN 3)	9374	9.7354	823.783	2	8	21.5909	0.42	17	1	9.4888	0.0514955
280	IPI00550363	TRANSGELIN-2.	22377	8.4492	2222.47	10	25	56.7839	2.399	58	1	13.2159	0.0390297
281	IPI00550731	PUTATIVE UNCHARACTERIZED PROTEIN.	26218	8.1006	20383.2	16	14	35.1464	3.2511	183	0	9.9732	0.0617918
282	IPI00552432	BASIC SALIVARY PROLINE-RICH PROTEIN 2.	40774	12.0557	6651.85	8	6	50.4808	8.8498	117	0	12.1877	0.101038
283	IPI00553177	ISOFORM 1 OF ALPHA-1-ANTITRYPSIN.	46707	5.2412	3879.14	7	34	20.8134	3.1067	83	0	12.074	0.0308143
284	IPI00555812	VITAMIN D-BINDING PROTEIN ISOFORM 1 PRECURSOR.	52882	5.1548	891.258	7	44	23.6287	4.3086	58	0	14.1417	0.0443743
285	IPI00556287	PUTATIVE UNCHARACTERIZED PROTEIN	20655	4.9292	6877.79	8	11	37.5661	3.4287	76	0	11.1698	0.085136
286	IPI00556391	ACTIN-LIKE PROTEIN	11468	5.7671	4589.86	4	4	84.466	3.0016	46	1	11.986	0.037394
287	IPI00641229	IG ALPHA-2 CHAIN C REGION	36503	5.6616	9469.43	21	22	56.7647	6.2207	276	0	12.381	0.0611987
288	IPI00641737	HAPTOGLOBIN.	45176	6.1201	488.688	6	28	15.7635	1.2284	40	1	11.1265	0.0397037
289	IPI00642017	PUTATIVE UNCHARACTERIZED PROTEIN DKFZP686C02218 (FRAGMENT).	53741	6.6387	9054.87	26	30	37.8049	3.2083	206	0	11.3397	0.0553771
290	IPI00643174	GATA-TYPE ZINC FINGER PROTEIN 1	29608	9.1274	663.576	4	22	28.0443	1.074	51	0	12.1369	0.10046
291	IPI00643920	CDNA FLJ54957, HIGHLY SIMILAR TO TRANSKETOLASE.	68770	7.2451	879.468	10	43	29.0016	4.2742	97	2	11.224	0.0378538
292	IPI00644220	CDNA FLJ60139, HIGHLY SIMILAR TO HOMO SAPIENS HIV TAT SPECIFIC FACTOR 1 (HTATSF1), MRNA	81971	4.1294	640.883	29	100	49.3759	8.8121	187	4	12.4613	0.0393427
293	IPI00645363	PUTATIVE UNCHARACTERIZED PROTEIN DKFZP686P15220.	51691	7.8428	5160.41	18	31	45.7627	5.4934	143	0	12.5211	0.0407886
294	IPI00646265	58 KDA PROTEIN (SIMILAR TO AMYLASE)	57566	6.6226	49477.9	60	31	55.773	3.5459	497	0	11.639	0.0506475
295	IPI00646304	PEPTIDYL-PROLYL CIS-TRANS ISOMERASE B.	23727	9.8511	831.217	5	21	30.5556	5.5429	34	0	14.5195	0.0568959
296	IPI00646771	ISOFORM 4 OF DISKS LARGE HOMOLOG 2	100917	6.3896	546.614	10	79	18.0418	6.4378	57	3	10.696	0.0343415
297	IPI00647704	CDNA FLJ41552 FIS, CLONE COLON2004478, HIGHLY SIMILAR TO PROTEIN TRO ALPHA1 H,MYELOMA.	53287	6.0601	7458.67	22	31	41.0931	2.0882	300	1	12.6532	0.0676603
298	IPI00654755	HEMOGLOBIN SUBUNIT BETA.	15988	6.8804	67353.6	32	13	81.6327	2.6535	220	3	7.9573	0.0284628
299	IPI00657660	UNCHARACTERIZED PROTEIN (SIMILAR TO HEMOGLOBIN SUBUNIT DELTA)	15409	8.001	5296.69	15	14	84.3972	3.1964	104	0	10.5015	0.0325772
300	IPI00657911	UNCHARACTERIZED PROTEIN (SIMILAR TO HEMOGLOBIN SUBUNIT GAMMA-2)	15309	9.917	1866.75	2	13	21.1679	5.4126	13	0	13.2807	0.0307073
301	IPI00658130	IGL@ PROTEIN.	25005	7.9819	4168.86	10	15	45.7627	2.288	136	3	8.1911	0.119798
302	IPI00719373	IGL@ PROTEIN.	25132	6.2139	4761.13	11	14	52.9915	4.3843	91	3	9.3674	0.0307573
303	IPI00719452	IGL@ PROTEIN	24685	6.4702	14011.3	12	11	69.4915	2.365	127	0	12.7344	0.030059
304	IPI00735451	IMMUNOLGOOBULIN HEAVY CHAIN.	12666	8.4448	1586.52	3	9	37.6068	1.9064	24	0	12.8979	0.0367877
305	IPI00736507	IMMUNGLOBULIN HEAVY CHAIN VARIABLE REGION (FRAGMENT).	13422	9.0469	1870.17	7	8	68.595	4.4725	34	0	12.0186	0.0421437
306	IPI00736885	IG KAPPA CHAIN V-II REGION TEW.	12308	5.5913	8737.03	5	5	32.7434	3.9939	38	0	13.2756	0.025953
307	IPI00738655	POTE ANKYRIN DOMAIN FAMILY MEMBER J	117314	5.5752	967.697	14	97	26.2042	10.4341	75	0	13.669	0.0296397
308	IPI00739539	POTE ANKYRIN DOMAIN FAMILY MEMBER F	121366	5.7715	17797.4	32	100	38.4186	3.2246	211	2	10.9661	0.0348279
309	IPI00740545	POTE ANKYRIN DOMAIN FAMILY MEMBER I	121204	5.7817	924.753	7	99	9.5814	4.1506	30	0	14.939	0.0351623
310	IPI00742996	RING FINGER PROTEIN 214	77618	6.5083	1005.72	7	51	18.0654	13.1072	52	0	14.3698	0.0643102
311	IPI00743194	KAPPA LIGHT CHAIN VARIABLE REGION	13173	7.1528	608.873	3	6	46.281	5.8761	25	0	14.1916	0.0383465
312	IPI00744692	TRANSALDOLASE.	37516	6.375	410.349	5	29	12.4629	4.4919	22	0	12.6078	0.052041
313	IPI00745468	SIMILAR TO TRANSMEMBRANE PROTEIN 90A	10278	7.8472	775.493	4	6	92.0792	17.8513	45	0	17.916	0.0668289
314	IPI00745872	ISOFORM 1 OF SERUM ALBUMIN.	69321	5.8608	18612.3	91	55	56.1576	2.7583	591	3	10.0009	0.0508128
315	IPI00746516	PEJVAKIN	39887	9.2095	493.474	5	33	17.0455	4.164	24	0	15.3476	0.0546687
316	IPI00748998	SINGLE-CHAIN FV (FRAGMENT).	25553	9.3149	3599.16	8	14	34.5833	4.2713	55	1	9.3291	0.0310354
317	IPI00759479	ISOFORM 1 OF IQ MOTIF AND SEC7 DOMAIN-CONTAINING PROTEIN 2	161635	8.5708	736.426	65	212	39.8512	11.8411	387	3	16.7597	0.0449773
318	IPI00759832	ISOFORM SHORT OF 14-3-3 PROTEIN BETA/ALPHA	27832	4.5674	2909.35	6	22	19.6721	2.1565	39	0	9.0474	0.0353825
319	IPI00761051	ISOFORM 1 OF ERYTHROID DIFFERENTIATION-RELATED FACTOR 1	138440	5.8931	320.069	15	96	24.7981	8.1169	56	1	14.5416	0.0368976
320	IPI00783024	MYOSIN-REACTIVE IMMUNOGLOBULIN HEAVY CHAIN VARIABLE REGION (FRAGMENT).	14133	9.9565	8895.03	5	9	37.4046	0.9098	42	0	6.4898	0.0266606
321	IPI00783184	IMMUNGLOBULIN HEAVY CHAIN VARIABLE REGION	13271	8.2075	2539.26	7	9	58.1967	3.5676	40	1	10.3603	0.029823
322	IPI00783287	IMMUNGLOBULIN HEAVY CHAIN VARIABLE REGION	13427	8.7363	46494.8	13	8	41.3223	1.9186	103	0	9.8473	0.0292165
323	IPI00783393	IMMUNGLOBULIN HEAVY CHAIN VARIABLE REGION	13315	9.3926	3747.78	7	10	40.9836	4.1349	48	1	8.4901	0.026922
324	IPI00783625	ISOFORM 1 OF SERPIN B5.	42073	5.644	1562.45	8	33	26.6667	8.1132	62	0	14.2097	0.0469055
325	IPI00783909	IMMUNGLOBULIN HEAVY CHAIN VARIABLE REGION	12983	9.0996	1351.87	3	8	36.1345	5.0246	21	0	14.2662	0.0367796
326	IPI00784430	IG KAPPA CHAIN V-III REGION VG (FRAGMENT).	12567	4.6465	641.056	2	6	26.087	2.7656	14	0	11.1983	0.0382833
327	IPI00784758	PUTATIVE UNCHARACTERIZED PROTEIN DKFZP686M08189.	52201	4.9688	4416.91	47	30	45.9627	2.6832	306	0	11.9381	0.0544778
328	IPI00784817	ANTI-RHD MONOCLONAL T125 GAMMA1 HEAVY CHAIN.	52329	8.3218	2974.61	24	31	46.9474	4.9542	202	6	8.2219	0.0423612
329	IPI00784830	CDNA FLJ41981 FIS, CLONE SMINT2011888, HIGHLY SIMILAR TO PROTEIN TRO ALPHA1 H,MYELOMA.	52840	5.5195	9591.12	21	35	37.3717	2.4302	266	0	12.3212	0.0616557
330	IPI00784842	PUTATIVE UNCHARACTERIZED PROTEIN DKFZP686G11190.	52009	7.9922	7134.59	18	32	44.2105	5.4729	159	6	8.5597	0.0210741
331	IPI00784865	IGK@ PROTEIN.	25756	5.9077	17569.7	20	14	41.5254	2.8372	238	2	7.8373	0.0710746
332	IPI00784950	PUTATIVE UNCHARACTERIZED PROTEIN DKFZP686L19235.	51606	5.3877	9940.14	36	30	43.0063	3.1951	266	1	10.7805	0.0460854
333	IPI00784985	IGK@ PROTEIN.	25504	6.145	33722.7	14	14	40.8511	2.893	201	1	7.588	0.0482492
334	IPI00785067	IGH@ PROTEIN.	51964	5.8652	9171.93	35	28	58.75	3.1595	257	1	11.3517	0.046285
335	IPI00789324	UNCHARACTERIZED PROTEIN.	66308	4.9219	268.162	5	54	14.2132	3.0933	39	1	14.3324	0.110798
336	IPI00791564	ENOLASE.	42680	4.8047	903.653	10	28	44.5013	4.9122	69	2	11.4731	0.0479195
337	IPI00794543	CDNA FLJ75174, HIGHLY SIMILAR TO HOMO SAPIENS CALMODULIN 1 (PHOSPHORYLASE KINASE, DELTA), MRNA	16901	3.832	3973.94	7	22	72.6667	4.7968	54	1	11.3576	0.0329214
338	IPI00796333	45 KDA PROTEIN.	45232	8.2544	1112.87	8	32	37.799	2.2503	83	3	10.9074	0.031655
339	IPI00807428	PUTATIVE UNCHARACTERIZED PROTEIN.	24731	5.5679	13859.7	12	12	60.4255	3.4195	120	0	12.3247	0.0256582
340	IPI00816314	PUTATIVE UNCHARACTERIZED PROTEIN DKFZP686I15196	50894	8.001	1972.47	13	32	51.2876	5.7487	88	0	12.3845	0.0430036
341	IPI00816799	RHEUMATOID FACTOR D5 LIGHT CHAIN	12758	9.2813	14547.7	3	7	27.1186	2.7576	40	0	5.9761	0.0215825
342	IPI00827482	IG HEAVY CHAIN V-III REGION BRO.	13218	6.5024	8506.73	5	6	55	2.0673	64	0	10.9005	0.0326779
343	IPI00827485	BRE (FRAGMENT).	11930	4.144	1504.87	4	4	59.2593	1.8317	41	0	8.2233	0.0579504
344	IPI00827510	HRV FAB 026-VL	11986	8.2075	4601.52	4	7	63.7168	1.2822	44	1	7.705	0.0495584
345	IPI00827560	HRV FAB N27-VL	12409	9.1641	1165.9	3	8	57.3913	4.4338	33	0	9.088	0.034037
346	IPI00827581	VARIABLE IMMNOGLOBULIN ANTI-ESTRADIOL HEAVY CHAIN	13912	9.0659	449.845	7	9	36.6412	1.8488	32	2	9.0189	0.0220773
347	IPI00827618	VH6DJ PROTEIN	12786	9.4819	286.016	4	6	29.5652	2.1875	22	1	5.2258	0.0515521
348	IPI00827690	VH-3 FAMILY (VH26)D/J PROTEIN	12300	8.4873	541.919	3	8	32.4324	0.7371	22	1	12.3103	0.0352119
349	IPI00827789	HRV FAB N6-VL	12199	9.1934	596.299	2	5	51.3274	3.4795	22	1	9.8803	0.0512622
350	IPI00827826	COLD AGGLUTININ FS-2 L-CHAIN	11881	9.3032	12008.6	8	6	51.3761	3.4978	54	0	11.7629	0.0252035
351	IPI00827875	LAMBDA-CHAIN.	24639	7.5674	23457.8	22	15	62.1277	3.8073	161	0	12.7652	0.0708838
352	IPI00828061	ANTI-MUCIN1 HEAVY CHAIN VARIABLE REGION	13899	5.0537	983.452	3	8	25	3.1065	26	1	5.6772	0.0441365
353	IPI00828088	VH6DJ PROTEIN	12622	8.8096	882.835	5	7	24.5614	3.4848	18	0	11.2922	0.0404061
354	IPI00828099	UGA8H	13051	8.1826	21953	8	7	33.8843	2.5901	72	0	9.0119	0.0310122
355	IPI00829590	13 KDA PROTEIN (SIMILAR TO IMMUNOGLOBULIN HEAVY VARIABLE 3-72)	13194	7.9775	1882.11	6	8	40.3361	1.7402	30	0	12.0179	0.0607329
356	IPI00829600	13 KDA PROTEIN (SIMILAR TO IMMUNOGLOBULIN KAPPA VAIRABLE 2D-26)	13288	4.7065	670.858	5	6	63.3333	4.8629	41	1	13.0859	0.0536982
357	IPI00829663	13 KDA PROTEIN, IMMUNGLOBULIN KAPPA VARIABLE 2D-30.	13206	8.2251	10116.1	6	6	60	4.0625	47	0	12.8437	0.0340268
358	IPI00829701	13 KDA PROTEIN (SIMILAR TO IMMUNOGLOBULIN HEAVY VARIABLE 1-18)	12812	9.1362	651.169	3	8	23.9316	3.766	22	1	10.2053	0.0345111
359	IPI00829752	MYOSIN-REACTIVE IMMUNOGLOBULIN HEAVY CHAIN VARIABLE REGION	13068	5.0537	570.461	4	9	19.4915	2.516	33	2	11.5301	0.0506778
360	IPI00829812	13 KDA PROTEIN (SIMILAR TO IMMUNOGLOBULIN HEAVY VARIABLE 3-13)	12502	6.9258	285.882	4	7	48.2759	6.7146	26	1	14.2654	0.0351153
361	IPI00829834	IG KAPPA CHAIN V-III REGION VH (FRAGMENT).	12749	5.5562	656.835	6	8	56.0345	3.875	28	1	9.7135	0.048474
362	IPI00829841	13 KDA PROTEIN (SIMILAR TO IMMUNOGLOBULIN HEAVY VARIABLE 3-73)	12849	9.4893	1838.3	4	9	18.4874	1.64	26	0	9.114	0.0470723
363	IPI00829845	IMMUNGLOBULIN HEAVY CHAIN VARIABLE REGION	12802	7.998	1386.99	2	9	21.3675	2.1387	17	0	8.9427	0.062922
364	IPI00829896	HEMOGLOBIN LEPORE-BALTIMORE	11451	6.2095	2015.71	8	9	86.6667	2.5728	61	0	12.3511	0.0534337
365	IPI00829956	RHEUMATOID FACTOR C6 LIGHT CHAIN	12520	8.7891	3824.33	5	5	22.4138	2.4582	31	0	12.3887	0.0261028
366	IPI00844168	INTERFERON-INDUCIBLE PROTEIN AIM2	38929	10.2407	531.206	6	27	21.8659	3.2982	26	1	12.0347	0.0374067
367	IPI00844239	IMMUNOBLOBULIN G1 FAB HEAVY CHAIN VARIABLE REGION	24888	7.7388	990.606	4	13	22.2222	3.5457	28	1	11.8326	0.0528276
368	IPI00847618	UNCHARACTERIZED PROTEIN (SIMILAR TO SH3 AND MULTIPLE ANKYRIN REPEAT DOMAINS PROTEIN 3)	186270	9.0806	191.699	11	120	7.5201	3.9511	50	0	12.0773	0.0424916
369	IPI00853045	ANTI-RHD MONOCLONAL T125 KAPPA LIGHT CHAIN	25681	8.4829	17398.5	20	12	72.2222	2.824	244	3	8.1741	0.0703805
370	IPI00853455	PROTEIN	40419	5.4038	284.565	8	23	32.7177	2.3247	56	1	11.576	0.0479575
371	IPI00853525	UNCHARACTERIZED PROTEIN (Apolipoprotein A)	27891	5.7305	650.339	10	25	36.3265	3.2434	46	1	7.7218	0.0322433
372	IPI00853641	UNCHARACTERIZED PROTEIN (SIMILAR TO HEMOGLOBIN SUBUNIT EPSILON)	9463	9.7192	1213.09	3	8	26.4368	2.5778	16	0	10.8825	0.0425404
373	IPI00854644	IG KAPPA CHAIN V-III REGION TI	12507	4.2437	1698.44	5	7	43.1034	6.0507	33	0	12.9995	0.0307497
374	IPI00854667	SINGLE CHAIN FV.	12665	7.9907	1399.39	3	8	32.4786	3.2478	31	0	12.8323	0.0316816
375	IPI00854732	SIMILAR TO MYOSIN-REACTIVE IMMUNOGLOBULIN HEAVY CHAIN VARIABLE REGION	15268	9.0571	522.518	4	6	18.8406	8.7741	18	0	12.3083	0.050469
376	IPI00854743	IMMUNGLOBULIN HEAVY CHAIN VARIABLE REGION	13095	8.8652	470.427	2	9	27.7311	1.6272	14	1	13.1705	0.0530273
377	IPI00854841	MYOSIN-REACTIVE IMMUNOGLOBULIN HEAVY CHAIN VARIABLE REGION	12836	5.0801	796.399	3	8	76.9231	0.6361	17	1	8.7539	0.0314427
378	IPI00871622	PUTATIVE ZINC-ALPHA-2-GLYCOPROTEIN-LIKE 1	22965	5.833	1092.19	7	15	47.549	9.9234	39	0	14.1929	0.033158
379	IPI00871681	PUTATIVE UNCHARACTERIZED PROTEIN ENSP00000344348	46232	5.6924	173.095	5	49	11.8987	17.2843	29	0	16.4732	0.0330436
380	IPI00876888	CDNA FLJ78387.	51563	8.1284	7593.95	17	30	24.3644	2.5933	153	3	8.0123	0.0214921
381	IPI00878173	CDNA FLJ39583 FIS, CLONE SKMUS2004897, HIGHLY SIMILAR TO ACTIN, ALPHA SKELETAL MUSCLE	37799	5.2456	1185.47	3	32	14.0351	2.6275	32	0	14.599	0.0425853
382	IPI00878282	23 KDA PROTEIN (SIMILAR TO SERUM ALBUMIN)	22844	5.8931	6242.06	52	22	77.1574	5.0254	264	7	8.6215	0.0258789
383	IPI00884092	ANTI-HER3 SCFV	26008	8.5122	1143.18	4	12	32.7869	1.813	20	0	12.8813	0.0360215
384	IPI00888712	PUTATIVE BETA-ACTIN-LIKE PROTEIN 3	41988	5.8843	16316.7	7	30	12.2667	1.3732	61	0	9.1916	0.0236296
385	IPI00888954	IMMUNGLOBULIN HEAVY CHAIN VARIABLE REGION	12966	9.189	843.615	4	9	35.8974	2.2013	29	0	13.5287	0.0477805
386	IPI00890703	CRYOCRYSTALGLOBULIN CC1 KAPPA LIGHT CHAIN VARIABLE REGION	11788	8.2148	10131.3	4	6	51.4019	2.4092	52	0	11.4402	0.0260127
387	IPI00890754	CRYOCRYSTALGLOBULIN CC1 HEAVY CHAIN VARIABLE REGION	13184	8.7803	912.288	5	7	46.6667	8.5421	30	0	13.3083	0.0333005
388	IPI00892724	CELL DIVISION CYCLE-ASSOCIATED 7-LIKE PROTEIN ISOFORM 2	48278	6.5112	731.032	5	41	13.3333	3.9634	35	0	13.5891	0.0360936
389	IPI00893862	SFI1 HOMOLOG, SPINDLE ASSEMBLY ASSOCIATED	6899	9.3735	690.889	2	6	50.8772	3.1365	17	0	17.9254	0.0503157
390	IPI00894523	UNCHARACTERIZED PROTEIN (SIMILAR TO ACTIN, CYTOPLASMIC 1)	10972	5.3057	1041.74	6	10	65.6566	3.0136	41	1	12.876	0.0392707
391	IPI00896380	ISOFORM 2 OF IG MU CHAIN C REGION	51757	5.7319	4894.53	21	38	40.3806	2.9666	186	0	10.8336	0.0516347
392	IPI00903112	CDNA FLJ36533 FIS, CLONE TRACH2004428, HIGHLY SIMILAR TO LACTOTRANSFERRIN	76703	7.894	14553.1	54	74	61.8364	6.3361	542	1	10.7015	0.0382448
393	IPI00908653	CDNA FLJ60121, HIGHLY SIMILAR TO UNC-13 HOMOLOG B	46908	4.8794	659.75	10	35	38.7019	8.4497	56	0	15.5177	0.0502921
394	IPI00909257	CDNA FLJ50149, HIGHLY SIMILAR TO HOMO SAPIENS ATTRACTIN-LIKE 1 (ATRNL1), MRNA	47779	7.6128	283.651	4	29	17.6744	15.7867	34	0	17.2991	0.039553
395	IPI00909649	IG KAPPA CHAIN C REGION	37696	5.9707	2608.21	17	20	36.9627	2.373	211	4	9.5102	0.0834269
396	IPI00910380	CDNA FLJ54278, HIGHLY SIMILAR TO SPARC-LIKE PROTEIN 1	58470	4.6479	578.478	26	43	50.0963	4.4758	198	9	10.952	0.0348008
397	IPI00910779	CDNA FLJ52141, HIGHLY SIMILAR TO 14-3-3 PROTEIN GAMMA	23487	4.5469	1236.05	11	23	51.6908	3.1938	51	1	10.6978	0.0279902
398	IPI00915869	MALATE DEHYDROGENASE, CYTOPLASMIC ISOFORM 3	27008	9.5171	637.973	3	22	11.8367	3.5064	15	0	15.7191	0.0275066
399	IPI00916434	ANTI-(ED-B) SCFV	25129	8.2104	29752	10	11	32.3529	2.4171	106	0	8.7626	0.0302452
400	IPI00921079	CDNA FLJ61647, HIGHLY SIMILAR TO NUCLEOLAR COMPLEX PROTEIN 2 HOMOLOG	67820	6.46	712.078	8	46	14.6218	5.7207	61	1	15.9006	0.055299
401	IPI00922693	CDNA FLJ53662, HIGHLY SIMILAR TO ACTIN, ALPHA SKELETAL MUSCLE	38554	5.0713	1871.59	10	33	30.6122	10.5583	67	2	15.4515	0.0431032
402	IPI00924681	UNCHARACTERIZED PROTEIN (SIMILAR TO ZINC FINGER PROTEIN 568)	9581	8.9971	1179.12	4	10	56.962	4.1133	18	1	16.0536	0.0500596
403	IPI00924820	SIMILAR TO KAPPA LIGHT CHAIN VARIABLE REGION	13070	8.9	3415.54	2	5	10.8333	1.7806	12	0	6.7802	0.0196319
404	IPI00924948	UNCHARACTERIZED PROTEIN (SIMILAR TO ZINC-ALPHA-2-GLYCOPROTEIN)	26337	5.3877	9170.48	25	24	51.1013	4.1365	216	0	11.5376	0.0411937
405	IPI00925547	UNCHARACTERIZED PROTEIN (SIMILAR TO LACTOTRANSFERRIN)	77919	8.0127	15152.9	54	74	59.1808	5.1988	555	1	10.5595	0.0379276
406	IPI00930072	PUTATIVE UNCHARACTERIZED PROTEIN DKFZP686E23209	51503	7.377	3612.69	9	28	24.6809	3.438	62	0	12.7735	0.041923
407	IPI00930124	PUTATIVE UNCHARACTERIZED PROTEIN DKFZP686C11235	52087	7.3901	5663.61	17	30	37.6321	4.8516	135	0	11.8221	0.0336469
408	IPI00930351	HBBM FUSED GLOBIN PROTEIN	10921	6.2051	26083	12	8	70.297	2.6818	99	1	6.6571	0.0237104
409	IPI00930404	ISOFORM 2 OF KALLIKREIN-1	23819	4.3	1217.42	2	14	38.125	8.7987	25	0	12.4298	0.0529868
410	IPI00930442	PUTATIVE UNCHARACTERIZED PROTEIN DKFZP686M24218	52387	7.6538	1986.52	16	28	32.9832	2.4518	121	7	8.2111	0.0325806
411	IPI00937669	10 KDA PROTEIN	10399	9.2095	6207.27	8	6	53.6082	1.3844	51	2	8.819	0.0287614
412	IPI00939278	UNCHARACTERIZED PROTEIN (SIMILAR TO ZINC-ALPHA-2-GLYCOPROTEIN)	23171	5.3906	2870.69	13	18	60.7843	5.1124	143	2	8.4495	0.0352795
413	IPI00940245	IMMUNOGLOBULIN HEAVY CHAIN VARIANT	44758	5.6851	17309.6	31	27	51.4423	2.498	374	1	10.1784	0.054505
414	IPI00940727	10 KDA PROTEIN	10261	9.5728	2414.7	6	6	40	1.5604	40	2	10.4569	0.0249383
415	IPI00942117	CYSTEINE-RICH SECRETORY PROTEIN 3 ISOFORM 1 PRECURSOR.	29045	7.6919	21727	7	17	24.8062	9.0549	94	0	12.753	0.0409493
416	IPI00943106	UNCHARACTERIZED PROTEIN (SIMILAR TO GOLGIN SUBFAMILY A MEMBER 8N)	71480	5.896	359.637	11	60	26.5823	6.0067	65	2	11.5787	0.0361249
417	IPI00943690	HYPOTHETICAL PROTEIN LOC100132941.	31884	8.2134	357.87	3	19	19.5286	2.6994	21	0	15.2997	0.0329644
418	IPI00943902	HYPOTHETICAL PROTEIN LOC401847.	16286	8.417	1489.91	5	11	32.4324	3.4106	31	0	11.786	0.0299952
419	IPI00952583	MALATE DEHYDROGENASE, CYTOPLASMIC ISOFORM 1.	38603	7.7168	711.867	11	38	34.6591	6.9066	64	0	16.0714	0.0492863
420	IPI00953352	ISOFORM 10 OF PROTEIN SFI1 HOMOLOG	136579	11.1035	291.209	9	93	6.8815	4.8013	37	0	16.4262	0.0423748
421	IPI00956140	HCG1652138, ISOFORM CRA_A	10059	6.3911	834.718	5	4	77.0833	1.228	39	3	9.7626	0.0742868
422	IPI00956602	ANTI-STREPTOCOCCAL/ANTI-MYOSIN IMMUNOGLOBULIN LAMBDA LIGHT CHAIN VARIABLE REGION	11586	6.4717	2020.34	6	6	64.8148	5.55	28	0	9.3771	0.0268444
423	IPI00964049	UNCHARACTERIZED PROTEIN (SIMILAR TO SPECKL-TYPE POZ PROTEIN)	4747	8.0039	1126.3	4	3	90.9091	4.1224	24	1	15.8825	0.0461045
424	IPI00965653	12 KDA PROTEIN (SIMILAR TO IMMUNOGLOBULIN KAPPA VARIABLE 2D-40)	12182	4.0825	10087.1	3	6	24.3243	4.6636	34	0	11.1328	0.0335539
425	IPI00966829	69 KDA PROTEIN (SIMILAR TO SERUM ALBUMIN)	69181	5.9385	9069.75	59	53	44.5364	3.4679	369	1	10.103	0.0459569
426	IPI00966961	PROTEIN (SIMILAR TO CENTROSOMAL PROTEIN 192 KDA)	45258	4.2129	600.552	11	26	53.8084	4.3374	97	3	11.5453	0.0559107
427	IPI00969456	IGKC PUTATIVE UNCHARACTERIZED PROTEIN	25790	7.9878	18322.9	13	13	44.0678	2.6683	226	0	9.9047	0.0590335
428	IPI00969620	LIGHT CHAIN FAB	12193	4.7505	1052.48	3	5	69.2308	0.7188	18	0	11.8177	0.0251632
429	IPI00972963	LAMBDA LIGHT CHAIN OF HUMAN IMMUNOGLOBULIN SURFACE ANTIGEN-RELATED PROTEIN	24726	5.2412	1571.03	19	14	64.2241	3.4127	141	4	9.4494	0.0609462
430	IPI00973016	UBIQUITOUSLY TRANSCRIBED TETRATRICOPEPTIDE REPEAT PROTEIN Y-LINKED TRANSCRIPT VARIANT 27	121044	8.0596	976.979	19	77	38.0523	6.716	99	8	12.0555	0.0458011
431	IPI00973032	V1-17 PROTEIN	12275	5.4727	2481.16	4	6	49.5727	2.6302	31	0	6.6622	0.0252623
432	IPI00973424	IGLC1 PUTATIVE UNCHARACTERIZED PROTEIN	24954	6.5786	536.026	6	13	32.3404	11.361	41	0	13.6451	0.0528205
433	IPI00973474	PUTATIVE UNCHARACTERIZED PROTEIN (SIMILAR TO IG GAMMA-3 CHAIN C REGION)	56776	6.4248	2575.03	13	32	33.7187	6.9925	76	2	9.7415	0.029237
434	IPI00973513	IMUNOGLOBULIN HEAVY CHAIN	10520	8.2002	2407.46	8	7	34.7368	2.0648	31	0	10.266	0.0338293
435	IPI00973531	IGLC2 PUTATIVE UNCHARACTERIZED PROTEIN	24999	5.9238	22521.3	16	14	35.4701	3.4893	130	0	12.3153	0.0742362
436	IPI00974544	ISOFORM SV OF 14-3-3 PROTEIN EPSILON	26487	4.5674	1253.67	11	25	43.7768	3.6146	74	1	11.4525	0.0505252
437	IPI00976299	UNCHARACTERIZED PROTEIN (SIMILAR TO UTEROGLOBIN)	6281	4.6465	18575	7	8	57.1429	3.5982	65	1	9.3913	0.0553882
438	IPI00976559	UNCHARACTERIZED PROTEIN (SIMILAR TO DIPHTHAMIDE BIOSYNTHESIS PROTEIN 2)	10698	3.7661	714.124	3	8	39	3.139	32	1	16.3751	0.0651718
439	IPI00976928	SIMILAR TO MYOSIN-REACTIVE IMMUNOGLOBULIN HEAVY CHAIN VARIABLE REGION	11277	8.2192	11428.5	11	7	74.0385	1.4233	79	3	9.8226	0.028917
440	IPI00977041	ISOFORM 1 OF IMMUNOGLOBULIN LAMBDA-LIKE POLYPEPTIDE 5.	23048	9.0234	9351.32	5	12	26.6355	1.7916	80	0	11.5331	0.0404468
441	IPI00977221	HYPOTHETICAL PROTEIN LOC100291917	33286	9.4497	2427.67	9	19	27.1186	3.6206	57	2	11.0734	0.0342031
442	IPI00977405	SIMILAR TO IG KAPPA CHAIN V-III REGION VG PRECURSOR	12406	8.8535	1107.79	7	7	59.1304	5.6052	69	1	10.499	0.0477852
443	IPI00977733	SIMILAR TO VH-7 FAMILY (N54P3)D/J PROTEIN	13493	9.3501	3726.4	6	9	38.2114	2.2122	41	1	7.8724	0.0268992
444	IPI00977788	SIMILAR TO HEPATITIS B VIRUS RECEPTOR BINDING PROTEIN	18441	8.4507	11378.9	12	11	22.7273	2.3829	72	0	12.1345	0.0378541
445	IPI00978208	PEPTIDYL-PROLYL CIS-TRANS ISOMERASE A-LIKE	21619	7.5381	670.59	3	14	22.449	4.2069	20	0	14.7844	0.0603282
446	IPI00978930	IG ALPHA-1 CHAIN C REGION	53564	5.9971	603.743	31	31	51.4113	5.211	261	10	9.9573	0.0762673
447	IPI00979730	SIMILAR TO IG KAPPA CHAIN V-II REGION GM607 PRECURSOR	10740	9.5435	1860.38	2	6	20.8333	1.9824	20	0	9.5789	0.0360002
448	IPI00980227	CONSERVED HYPOTHETICAL PROTEIN MUC5B	29130	4.4722	5108.64	10	9	33.9223	4.1464	66	0	10.1955	0.0323025
449	IPI00981659	SIMILAR TO COLD AGGLUTININ FS-1 H-CHAIN	14875	9.8716	665.754	2	10	16.3121	0.8775	12	0	4.9179	0.0457809
450	IPI00982101	UNCHARACTERIZED PROTEIN	28018	4.6523	785.005	7	25	29.2683	3.2034	40	0	16.0581	0.0418646
451	IPI00983257	NEURONAL ACETYLCHOLINE RECEPTOR ALPHA-4 SUBUNIT	16244	8.9238	440.747	5	10	45.9854	2.992	37	0	16.1139	0.0605762
452	IPI00983475	SIMILAR TO HEPATITIS B VIRUS RECEPTOR BINDING PROTEIN	18282	8.4463	5402.68	9	11	25.1429	4.0432	45	0	11.9186	0.0427444
453	IPI00985150	11 KDA PROTEIN	10672	10.5308	27629.2	7	7	35.4167	3.2128	54	0	11.0505	0.0321835
454	IPI00985211	SIMILAR TO VH-3 FAMILY (VH26)D/J PROTEIN	18775	6.4658	5702.57	9	11	50.5618	5.0934	62	2	8.1075	0.0314254
455	IPI00985251	PROTEIN (SIMILAR TO UPF0317 PROTEIN C14ORF159)	54275	6.2139	414.888	7	34	31.0277	1.8962	71	2	13.8696	0.0785595
456	IPI01010056	58 KDA PROTEIN (SIMILAR TO AMYLASE)	57671	6.6255	8124.4	44	31	38.5519	4.5152	232	0	11.0867	0.0492944
457	IPI01011189	MUC5B UNCHARACTERIZED PROTEIN	71661	5.2661	4672.16	22	33	32.9341	4.6085	182	2	12.1883	0.0473726
458	IPI01011784	UNCHARACTERIZED PROTEIN (SIMILAR TO E3 UBIQUITIN-PROTEIN LIGASE MDM2)	5471	9.624	1963.29	4	5	58.8235	2.364	37	2	17.123	0.0430011
459	IPI01012504	6-PHOSPHOGLUCONATE DEHYDROGENASE, DECARBOXYLATING	51839	7.1909	277.013	6	36	19.5745	1.8459	51	1	15.1324	0.0353735
460	IPI01013214	RHEUMATOID FACTOR RF-IP14	12831	8.9136	1890.96	8	9	37.6068	2.182	37	0	10.6	0.0403041
461	IPI01014621	UNCHARACTERIZED PROTEIN (SIMILAR TO ZINC FINGER PROTEIN 705A)	9233	5.1138	902.607	2	12	46.7532	0.7171	15	0	14.2426	0.0264607
462	IPI01014804	UNCHARACTERIZED PROTEIN	11460	11.064	541.511	5	8	23	2.3751	25	0	9.7639	0.0441223
463	IPI01015266	PUTATIVE UNCHARACTERIZED PROTEIN DKFZP686O16217	54090	6.8203	15922.6	28	33	35.5422	3.1594	288	0	11.9496	0.0459636
464	IPI01017938	IG LAMBDA-6 CHAIN C REGION	11269	7.0737	1002.15	6	6	55.6604	2.5989	43	0	12.8124	0.0389021
465	IPI01018060	IG LAMBDA-3 CHAIN C REGIONS	11230	7.1	23509	18	15	33.8983	3.5871	134	0	11.8217	0.0727207
466	IPI01018161	PYRUVATE KINASE ISOZYMES M1/M2 ISOFORM C	65888	7.7666	632.755	14	48	28.0992	4.8924	102	1	11.7449	0.0344957
467	IPI01018257	HYPOTHETICAL PROTEIN (SIMILAR TO POLYMERIC IMMUNOGLOBULIN RECEPTOR)	17304	6.4849	7211.04	19	13	69.8113	3.0386	112	0	11.8437	0.0541825
468	IPI01018712	ACTA2 PROTEIN	36783	5.0332	8558.2	13	29	29.697	2.9498	101	2	9.3041	0.0335667
469	IPI01018716	TOSPEAK-5	6606	4.749	935.697	2	6	40	5.5521	13	0	16.06	0.0363245
470	IPI01018887	UBIQUITOUSLY TRANSCRIBED TETRATRICOPEPTIDE REPEAT PROTEIN Y-LINKED TRANSCRIPT VARIANT 8	114338	7.9189	974.678	19	67	42.2307	7.1797	102	7	12.2924	0.0454093
471	IPI01018897	MUCIN-5AC	209701	5.9487	213.223	26	117	19.3416	12.5819	162	0	14.5388	0.0513407
472	IPI01018949	CDNA FLJ51266, HIGHLY SIMILAR TO VITRONECTIN	23590	4.3096	450.562	2	12	14.0187	3.1394	15	0	9.7235	0.0516862
473	IPI01022126	UNCHARACTERIZED PROTEIN (SIMILAR TO KAT8 REGULATORY NSL COMPLEX SUBUNIT 2)	74633	7.6333	380.347	7	44	14.963	12.812	32	0	14.0858	0.0359778
474	IPI01022319	UNCHARACTERIZED PROTEIN (SIMILAR TO TWINFILIN-1)	12239	11.8169	252.778	4	12	17.6471	15.1597	35	1	16.1478	0.0419452
475	IPI01022662	UNCHARACTERIZED PROTEIN (SIMILAR TO CARBONIC ANHYDRASE 6)	21049	6.3149	901.604	8	9	39.5722	2.373	40	0	14.2923	0.0413606
476	IPI01022818	15 KDA PROTEIN (SIMILAR TO LYSOZYME)	15318	8.7935	1107.48	13	11	62.7737	2.2774	61	3	7.5076	0.0320386
477	IPI01022820	AMYLOID LAMBDA 6 LIGHT CHAIN VARIABLE REGION SAR	12286	4.6333	1574.98	6	5	37.931	3.47	35	0	10.2133	0.0514722
478	IPI01024840	PROTEIN (SIMILAR TO X-LINKED RETINITIS PIGMENTOSA GTPASE REGULATOR-INTERACTING PROTEIN 1)	15247	4.103	678.714	6	11	54.4776	4.9203	30	0	14.1913	0.0419189
479	IPI01025882	MYOSIN-REACTIVE IMMUNOGLOBULIN LIGHT CHAIN VARIABLE REGION	11638	8.4727	23993.2	7	6	66.055	2.0294	92	0	7.1099	0.0211965
480	IPI01026053	PROTEIN (SIMILAR TO EPIDIDYMAL SECRETORY PROTEIN E1)	19196	8.7891	348.94	2	18	18.4971	0.2154	19	0	11.2859	0.0602634
