# Supplementary material for: Construction and characterization of the Korean whole saliva proteome to determine ethnic differences in human saliva proteome
Source: PLoS One. 2017 Jul 24;12(7):e0181765. doi: 10.1371/journal.pone.0181765 (PMC5524414; doi:10.1371/journal.pone.0181765)
Supplement: S2 Table — (XLSX) [file pone.0181765.s002.xlsx]

## Sheet: unique protein list
No.	Gene symbol, A	Accession number	Description	No. of diseases probably associated with A	The top 10 deadliest diseases in South Korea probably associated with A	Biological processes	Molecular functions	Cellular components
1	CASP8	IPI00000149.1	ISOFORM 1 OF CASPASE-8	142	cerebrovascular disease, lung cancer, ischemic heart disease, liver cancer, diabetes mellitus, colorectal cancer, and dementia	response to stimulus, response to stress, cell communication, protein metabolic, transport, organization and biogenesis, catabolic process, and regulation of biological process	protein binding, other binding, signal transducer activity, and catalytic activity	plasma membrane, organelle, cytoskeleton, protein complex, cytoplasma, and other cell
2	MAP2	IPI00003842.3	ISOFORM 1 OF MICROTUBULE-ASSOCIATED PROTEIN 2	53	cerebrovascular disease, lung cancer, and dementia	organization and biogenesis	protein binding and structural regulator	cytoskeleton, protein complex, cytoplasma, and other cell
3	BCLAF1	IPI00006079.1	ISOFORM 1 OF BCL-2-ASSOCIATED TRANSCRIPTION FACTOR 1	0	-	response to stress, cell communication, protein metabolic, other primary metabolic, organization and biogenesis, and regulation of biological process	nucleic acid binding and protein binding	cytoplasma and other cell
4	CSTF1	IPI00011528.1	CLEAVAGE STIMULATION FACTOR SUBUNIT 1	0	-	protein metabolic and other primary metabolic	nucleic acid binding and protein binding	other cell
5	PTPRG	IPI00011651.3	ISOFORM 1 OF RECEPTOR-TYPE TYROSINE-PROTEIN PHOSPHATASE GAMMA	0	-	cell communication, protein metabolic, and regulation of biological process	protein binding, signal transducer activity, catalytic activity, and structural regulator	extracellular and plasma membrane
6	PLD1	IPI00012865.1	ISOFORM PLD1A OF PHOSPHOLIPASE D1	0	-	response to stimulus, cell communication, protein metabolic, other primary metabolic, transport, organization and biogenesis, catabolic process, and regulation of biological process	protein binding, other binding, and catalytic activity	plasma membrane, organelle, and cytoplasma
7	CDC42EP4	IPI00015894.1	CDC42 EFFECTOR PROTEIN 4	0	-	cell communication, organization and biogenesis, and regulation of biological process	protein binding and enzyme regulator activity	plasma membrane, cytoskeleton, cytoplasma, and other cell
8	ZC3H13	IPI00016472.4	ISOFORM 2 OF ZINC FINGER CCCH DOMAIN-CONTAINING PROTEIN 13	0	-	unknown	protein binding and other binding	other cell
9	PPP4R3A	IPI00017290.4	ISOFORM 5 OF SERINE/THREONINE-PROTEIN PHOSPHATASE 4 REGULATORY SUBUNIT 3A	0	-	unknown	unknown	cytoskeleton, cytoplasma, and other cell
10	MAX	IPI00018214.1	ISOFORM 1 OF PROTEIN MAX	22	diabetes mellitus, colorectal cancer, and hypertension	response to stimulus, response to stress, cell communication, protein metabolic, other primary metabolic, organization and biogenesis, and regulation of biological process	nucleic acid binding, protein binding, and transcription regulator	cytoplasma and other cell
11	BRD8	IPI00019226.2	ISOFORM 1 OF BROMODOMAIN-CONTAINING PROTEIN 8	7	colorectal cancer	cell communication, protein metabolic, other primary metabolic, organization and biogenesis, and regulation of biological process	nucleic acid binding, protein binding, signal transducer activity, structural regulator, and transcription regulator	organelle, protein complex, and other cell
12	SHANK3	IPI00019794.10	SH3 AND MULTIPLE ANKYRIN REPEAT DOMAINS PROTEIN 3	0	-	response to stimulus, cell communication, protein metabolic, transport, organization and biogenesis, cell homeostasis, and regulation of biological process	protein binding, other binding, and structural regulator	plasma membrane, cytoplasma, and other cell
13	ADIPOQ	IPI00020019.1	ADIPONECTIN	15	lung cancer, ischemic heart disease, and diabetes mellitus	response to stimulus, response to stress, cell communication, protein metabolic, other primary metabolic, transport, organization and biogenesis, catabolic process, and regulation of biological process	protein binding and other binding	extracellular, organelle, protein complex, and other cell
14	ALB	IPI00022434.4	UNCHARACTERIZED PROTEIN (SIMILAR TO SERUM ALBUMIN)	566	cerebrovascular disease, lung cancer, ischemic heart disease, liver cancer, diabetes mellitus, stomach cancer, colorectal cancer, pancreatic cancer, hypertension, and dementia	unknown	unknown	unknown
15	IGKV1-39	IPI00024134.1	IG KAPPA CHAIN V-I REGION WALKER	0	-	cell communication, protein metabolic, transport, and regulation of biological process	other binding and catalytic activity	extracellular and plasma membrane
16	SCGB2A1	IPI00026126.1	MAMMAGLOBIN-B	16	colorectal cancer	response to stimulus and cell communication	protein binding	extracellular
17	RBM4B	IPI00027838.1	RNA-BINDING PROTEIN 4B	0	-	response to stimulus, other primary metabolic, and regulation of biological process	nucleic acid binding, protein binding, and other binding	other cell
18	SNX4	IPI00029403.1	SORTING NEXIN-4	0	-	response to stimulus, response to stress, cell communication, transport, organization and biogenesis, and regulation of biological process	protein binding and other binding	plasma membrane, organelle, cytoskeleton, protein complex, and cytoplasma
19	PPIAL4A	IPI00030144.1	PEPTIDYL-PROLYL CIS-TRANS ISOMERASE A-LIKE 4A/B/C	0	-	protein metabolic	catalytic activity	extracellular and cytoplasma
20	DISC1	IPI00032896.3	ISOFORM 1 OF DISRUPTED IN SCHIZOPHRENIA 1 PROTEIN	0	-	response to stimulus, cell communication, protein metabolic, organization and biogenesis, catabolic process, cell homeostasis, and regulation of biological process	protein binding and structural regulator	plasma membrane, organelle, protein complex, cytoskeleton, cytoplasma, and other cell
21	GZF1	IPI00033892.3	GDNF-INDUCIBLE ZINC FINGER PROTEIN 1	0	-	protein metabolic, other primary metabolic, organization and biogenesis, and regulation of biological process	nucleic acid binding, other binding, and transcription regulator	organelle, cytoplasma, and other cell
22	ZC3H10	IPI00064474.4	ZINC FINGER CCCH DOMAIN-CONTAINING PROTEIN 10	0	-	unknown	protein binding and other binding	unknown
23	ORAOV1	IPI00102979.2	ORAL CANCER-OVEREXPRESSED PROTEIN 1	0	-	unknown	unknown	unknown
24	WFDC2	IPI00103636.1	ISOFORM 2 OF WAP FOUR-DISULFIDE CORE DOMAIN PROTEIN 2	64	lung cancer, ischemic heart disease, and pancreatic cancer	protein metabolic and regulation of biological process	enzyme regulator activity	extracellular
25	WSB1	IPI00107502.1	ISOFORM 1 OF WD REPEAT AND SOCS BOX-CONTAINING PROTEIN 1	0	-	cell communication and regulation of biological process	protein binding and catalytic activity	intracellular and cytoplasma
26	CDCA7L	IPI00150554.5	UNCHARACTERIZED PROTEIN (SIMILAR TO CELL DIVISION CYCLE-ASSOCIATED 7-LIKE PROTEIN)	100	cerebrovascular disease, lung cancer, ischemic heart disease, liver cancer, diabetes mellitus, colorectal cancer, hypertension, and dementia	unknown	unknown	cytoplasma and other cell
27	ALDH1L1	IPI00158280.5	FORMYLTETRAHYDROFOLATE DEHYDROGENASE ISOFORM A VARIANT	0	-	unknown	unknown	unknown
28	DNAJC14	IPI00158847.4	DNAJ HOMOLOG SUBFAMILY C MEMBER 14	0	-	transport	other binding	extracellular, organelle, and other cell
29	PHTF2	IPI00160396.1	ISOFORM 4 OF PUTATIVE HOMEODOMAIN TRANSCRIPTION FACTOR 2	0	-	protein metabolic, other primary metabolic, and regulation of biological process	nucleic acid binding	organelle and other cell
30	ARHGAP21	IPI00169307.6	RHO GTPASE-ACTIVATING PROTEIN 21	0	-	cell communication, transport, and organization and biogenesis	protein binding and enzyme regulator activity	organelle, cytoskeleton, and cytoplasma
31	DAXX	IPI00170867.3	ISOFORM 1 OF DEATH DOMAIN-ASSOCIATED PROTEIN 6	0	-	response to stimulus, response to stress, cell communication, protein metabolic, other primary metabolic, organization and biogenesis, and regulation of biological process	protein binding, other binding, signal transducer activity, and enzyme regulator activity	cytoskeleton, protein complex, cytoplasma, and other cell
32	GRN	IPI00181753.4	CDNA FLJ13286 FIS, CLONE OVARC1001154, HIGHLY SIMILAR TO HOMO SAPIENS CLONE 24720 EPITHELIN 1 AND 2 MRNA	48	liver cancer, and dementia	unknown	unknown	unknown
33	RERE	IPI00185027.4	ISOFORM 1 OF ARGININE-GLUTAMIC ACID DIPEPTIDE REPEATS PROTEIN	0	-	protein metabolic, other primary metabolic, transport, organization and biogenesis, and regulation of biological process	nucleic acid binding, protein binding, other binding, and transcription regulator	other cell
34	ALB	IPI00216773.6	UNCHARACTERIZED PROTEIN (SIMILAR TO SERUM ALBUMIN)	566	cerebrovascular disease, lung cancer, ischemic heart disease, liver cancer, diabetes mellitus, stomach cancer, colorectal cancer, pancreatic cancer, hypertension, and dementia	unknown	unknown	unknown
35	B3GNT2	IPI00217345.1	ISOFORM 2 OF UDP-GLCNAC:BETAGAL BETA-1,3-N- ACETYLGLUCOSAMINYLTRANSFERASE 2	0	-	response to stimulus, protein metabolic, other primary metabolic, and organization and biogenesis	catalytic activity	extracellular and organelle
36	MLL5	IPI00217979.4	UNCHARACTERIZED PROTEIN MLL5	0	-	cell communication, protein metabolic, other primary metabolic, organization and biogenesis, and regulation of biological process	protein binding, other binding, and catalytic activity	extracellular, plasma membrane, intracellular, cytoplasma, and other cell
37	IL1RN	IPI00218573.1	ISOFORM 3 OF INTERLEUKIN-1 RECEPTOR ANTAGONIST PROTEIN	159	cerebrovascular disease, ischemic heart disease, hypertension, and dementia	response to stimulus, response to stress, cell communication, other primary metabolic, transport, organization and biogenesis, and regulation of biological process	protein binding and other binding	extracellular, plasma membrane, intracellular, and cytoplasma
38	UTY	IPI00218824.5	UBIQUITOUSLY TRANSCRIBED TETRATRICOPEPTIDE REPEAT PROTEIN Y-LINKED TRANSCRIPT VARIANT 29	0	-	protein metabolic, other primary metabolic, organization and biogenesis, and regulation of biological process	other binding and catalytic activity	other cell
39	PKM	IPI00220644.8	ISOFORM M1 OF PYRUVATE KINASE ISOZYMES M1/M2	55	cerebrovascular disease, lung cancer, liver cancer, colorectal cancer, pancreatic cancer, and dementia	response to stimulus, response to stress, protein metabolic, other primary metabolic, organization and biogenesis, catabolic process, and regulation of biological process	nucleic acid binding, protein binding, other binding, and catalytic activity	extracellular, plasma membrane, organelle, cytoplasma, and other cell
40	KIAA2022	IPI00238220.2	UNCHARACTERIZED PROTEIN KIAA2022	0	-	organization and biogenesis	unknown	other cell
41	TAF1C	IPI00246842.5	ISOFORM 1 OF TATA BOX-BINDING PROTEIN-ASSOCIATED FACTOR RNA POLYMERASE I SUBUNIT C	0	-	protein metabolic, other primary metabolic, and regulation of biological process	nucleic acid binding and protein binding	intracellular, protein complex, and other cell
42	ZFAND1	IPI00291064.4	ISOFORM 1 OF AN1-TYPE ZINC FINGER PROTEIN 1	0	-	unknown	other binding	unknown
43	GAPVD1	IPI00292753.7	ISOFORM 6 OF GTPASE-ACTIVATING PROTEIN AND VPS9 DOMAIN-CONTAINING PROTEIN 1	0	-	cell communication, transport, and organization and biogenesis	protein binding and enzyme regulator activity	organelle and cytoplasma
44	ZNF16	IPI00299749.4	ZINC FINGER PROTEIN 16	0	-	protein metabolic, other primary metabolic, organization and biogenesis, and regulation of biological process	nucleic acid binding, protein binding, other binding, and transcription regulator	other cell
45	MYOZ1	IPI00300502.2	MYOZENIN-1	0	-	organization and biogenesis	protein binding	cytoskeleton and other cell
46	SERPINA1	IPI00305457.5	PRO2275	92	cerebrovascular disease, ischemic heart disease, liver cancer, diabetes mellitus, stomach cancer, and dementia	unknown	unknown	unknown
47	C2orf53	IPI00328712.2	UNCHARACTERIZED PROTEIN C2ORF53	0	-	unknown	unknown	unknown
48	SESTD1	IPI00329002.4	SEC14 DOMAIN AND SPECTRIN REPEAT-CONTAINING PROTEIN 1	0	-	unknown	protein binding and other binding	unknown
49	YIPF3	IPI00329688.2	PROTEIN YIPF3	0	-	organization and biogenesis	protein binding	plasma membrane, organelle, intracellular, cytoplasma, and other cell
50	STOML2	IPI00334190.4	STOMATIN-LIKE PROTEIN 2	0	-	response to stress, cell communication, protein metabolic, other primary metabolic, transport, organization and biogenesis, cell homeostasis, and regulation of biological process	protein binding and other binding	plasma membrane, organelle, cytoskeleton, protein complex, and other cell
51	PPIA	IPI00376170.6	PEPTIDYL-PROLYL CIS-TRANS ISOMERASE A-LIKE	39	lung cancer, ischemic heart disease, and dementia	protein metabolic, other primary metabolic, transport, organization and biogenesis, and regulation of biological process	protein binding, other binding, and catalytic activity	extracellular, cytoplasma, and other cell
52	SDNK1	IPI00382577.1	KAPPA 1 LIGHT CHAIN VARIABLE REGION	0	-	unknown	unknown	unknown
53	TREM2	IPI00384361.5	ISOFORM 3 OF TRIGGERING RECEPTOR EXPRESSED ON MYELOID CELLS 2	0	-	response to stimulus, response to stress, cell communication, protein metabolic, transport, organization and biogenesis, and regulation of biological process	protein binding, other binding, and structural regulator	extracellular, plasma membrane, and intracellular
54	ㅡ	IPI00384397.1	MYOSIN-REACTIVE IMMUNOGLOBULIN LIGHT CHAIN VARIABLE REGION	0	-	unknown	unknown	unknown
55	ㅡ	IPI00384404.4	RHEUMATOID FACTOR RF-ET9	0	-	unknown	unknown	unknown
56	IYD	IPI00385533.1	ISOFORM 4 OF IODOTYROSINE DEHALOGENASE 1	0	-	other primary metabolic	protein binding, catalytic activity, and antioxidant activity	plasma membrane
57	IGLV1-51	IPI00386134.1	IG LAMBDA CHAIN V-I REGION BL2	0	-	cell communication, protein metabolic, transport, and regulation of biological process	other binding and catalytic activity	extracellular and plasma membrane
58	IGLV6-57	IPI00386136.1	IG LAMBDA CHAIN V-VI REGION WLT	0	-	cell communication, protein metabolic, transport, and regulation of biological process	other binding and catalytic activity	extracellular and plasma membrane
59	SFN	IPI00411765.3	ISOFORM 2 OF 14-3-3 PROTEIN SIGMA	41	ischemic heart disease and pancreatic cancer	response to stress, cell communication, protein metabolic, transport, organization and biogenesis, and regulation of biological process	protein binding and enzyme regulator activity	extracellular, organelle, cytoplasma, and other cell
60	SERPINB4	IPI00412407.4	SERPIN PEPTIDASE INHIBITOR, CLADE B (OVALBUMIN), MEMBER 4, ISOFORM CRA_A	17	-	unknown	unknown	unknown
61	ZNF517	IPI00412701.2	ZINC FINGER PROTEIN 517	0	-	protein metabolic, other primary metabolic, and regulation of biological process	nucleic acid binding and other binding	other cell
62	CCDC30	IPI00418164.4	ISOFORM 1 OF COILED-COIL DOMAIN-CONTAINING PROTEIN 30	0	-	unknown	unknown	extracellular
63	RGS3	IPI00418780.1	ISOFORM 3 OF REGULATOR OF G-PROTEIN SIGNALING 3	0	-	cell communication and protein metabolic	protein binding and enzyme regulator activity	plasma membrane, cytoplasma, and other cell
64	NCKAP5	IPI00419253.5	ISOFORM 1 OF NCK-ASSOCIATED PROTEIN 5	0	-	unknown	unknown	unknown
65	IGHG1	IPI00423464.1	PUTATIVE UNCHARACTERIZED PROTEIN DKFZP686K03196	6	-	unknown	unknown	unknown
66	THOC3	IPI00433833.1	UNCHARACTERIZED PROTEIN (SIMILAR TO THO COMPLEX SUBUNIT 3)	0	-	unknown	unknown	unknown
67	RGS3	IPI00445778.2	CDNA FLJ60358, HIGHLY SIMILAR TO REGULATOR OF G-PROTEIN SIGNALING 3	0	-	unknown	unknown	unknown
68	TPI1	IPI00451401.3	ISOFORM 2 OF TRIOSEPHOSPHATE ISOMERASE	39	ischemic heart disease and liver cancer	protein metabolic, other primary metabolic, organization and biogenesis, and catabolic process	protein binding and catalytic activity	extracellular, cytoplasma, and other cell
69	KIAA1407	IPI00477003.2	COILED-COIL DOMAIN-CONTAINING PROTEIN KIAA1407	0	-	unknown	unknown	unknown
70	DMBT1	IPI00478115.2	ISOFORM 2 OF DELETED IN MALIGNANT BRAIN TUMORS 1 PROTEIN	19	lung cancer	response to stimulus, response to stress, cell communication, protein metabolic, transport, and organization and biogenesis	protein binding, signal transducer activity, and structural regulator	extracellular and cytoplasma
71	GOLGA8R	IPI00479295.4	GOLGIN SUBFAMILY A MEMBER 8-LIKE PROTEIN 2	0	-	unknown	unknown	unknown
72	SH3BGRL3	IPI00514669.1	UNCHARACTERIZED PROTEIN (SIMILAR TO SH3 DOMAIN-BINDING GLUTAMIC ACID-RICH-LIKE PROTEIN 3)	0	-	unknown	unknown	unknown
73	ㅡ	IPI00556287.1	PUTATIVE UNCHARACTERIZED PROTEIN	0	-	unknown	unknown	unknown
74	ACT	IPI00556391.1	ACTIN-LIKE PROTEIN	0	-	unknown	unknown	unknown
75	IGHA2	IPI00641229.4	IG ALPHA-2 CHAIN C REGION	0	-	response to stimulus, response to stress, cell communication, protein metabolic, other primary metabolic, transport, organization and biogenesis, and regulation of biological process	other binding	extracellular, plasma membrane, and protein complex
76	ZGLP1	IPI00643174.1	GATA-TYPE ZINC FINGER PROTEIN 1	0	-	protein metabolic, other primary metabolic, organization and biogenesis, and regulation of biological process	nucleic acid binding, protein binding, other binding, and transcription regulator	intracellular, protein complex, and other cell
77	HTATSF1	IPI00644220.4	CDNA FLJ60139, HIGHLY SIMILAR TO HOMO SAPIENS HIV TAT SPECIFIC FACTOR 1 (HTATSF1), MRNA	0	-	unknown	unknown	unknown
78	AMY1A	IPI00646265.2	58 KDA PROTEIN (SIMILAR TO AMYLASE)	0	-	other primary metabolic	protein binding, other binding, and catalytic activity	extracellular
79	DLG2	IPI00646771.2	ISOFORM 4 OF DISKS LARGE HOMOLOG 2	0	-	cell communication, other primary metabolic, organization and biogenesis, and regulation of biological process	protein binding, other binding, and catalytic activity	plasma membrane and other cell
80	HBD	IPI00657660.1	UNCHARACTERIZED PROTEIN (SIMILAR TO HEMOGLOBIN SUBUNIT DELTA)	1	-	transport	other binding and transporter activity	protein complex and cytoplasma
81	HBG2	IPI00657911.2	UNCHARACTERIZED PROTEIN (SIMILAR TO HEMOGLOBIN SUBUNIT GAMMA-2)	11	hypertension	transport	other binding and transporter activity	protein complex and cytoplasma
82	IGLV1-40	IPI00719452.1	IGL@ PROTEIN	0	-	unknown	unknown	unknown
83	POTEJ	IPI00738655.2	POTE ANKYRIN DOMAIN FAMILY MEMBER J	0	-	unknown	unknown	extracellular
84	POTEF	IPI00739539.6	POTE ANKYRIN DOMAIN FAMILY MEMBER F	45	ischemic heart disease, liver cancer, colorectal cancer, and dementia	unknown	unknown	extracellular and cytoplasma
85	POTEI	IPI00740545.1	POTE ANKYRIN DOMAIN FAMILY MEMBER I	0	-	unknown	unknown	extracellular
86	RNF214	IPI00742996.2	RING FINGER PROTEIN 214	0	-	unknown	other binding	unknown
87	IGKV A18	IPI00743194.2	KAPPA LIGHT CHAIN VARIABLE REGION	0	-	unknown	unknown	unknown
88	SYNDIG1L	IPI00745468.3	SIMILAR TO TRANSMEMBRANE PROTEIN 90A	0	-	response to stimulus	unknown	organelle
89	DFNB59	IPI00746516.2	PEJVAKIN	0	-	unknown	unknown	other cell
90	IQSEC2	IPI00759479.2	ISOFORM 1 OF IQ MOTIF AND SEC7 DOMAIN-CONTAINING PROTEIN 2	0	-	cell communication and organization and biogenesis	unknown	cytoplasma
91	YWHAB	IPI00759832.1	ISOFORM SHORT OF 14-3-3 PROTEIN BETA/ALPHA	3	-	cell communication, protein metabolic, other primary metabolic, transport, organization and biogenesis, and regulation of biological process	protein binding	extracellular, organelle, cytoplasma, and other cell
92	EDRF1	IPI00761051.1	ISOFORM 1 OF ERYTHROID DIFFERENTIATION-RELATED FACTOR 1	0	-	protein metabolic, other primary metabolic, and regulation of biological process	protein binding	other cell
93	IGHV3-30	IPI00783184.1	IMMUNGLOBULIN HEAVY CHAIN VARIABLE REGION	0	-	unknown	unknown	unknown
94	IGHV3-30	IPI00783287.1	IMMUNGLOBULIN HEAVY CHAIN VARIABLE REGION	0	-	unknown	unknown	unknown
95	IGHV3-30	IPI00783393.1	IMMUNGLOBULIN HEAVY CHAIN VARIABLE REGION	0	-	unknown	unknown	unknown
96	ㅡ	IPI00783909.1	IMMUNGLOBULIN HEAVY CHAIN VARIABLE REGION	0	-	unknown	unknown	unknown
97	CALM3	IPI00794543.2	CDNA FLJ75174, HIGHLY SIMILAR TO HOMO SAPIENS CALMODULIN 1 (PHOSPHORYLASE KINASE, DELTA), MRNA	0	-	unknown	unknown	extracellular, plasma membrane, cytoskeleton, cytoplasma, and other cell
98	IGHG1	IPI00816314.1	PUTATIVE UNCHARACTERIZED PROTEIN DKFZP686I15196	6	-	unknown	unknown	unknown
99	V<kappa>3	IPI00816799.1	RHEUMATOID FACTOR D5 LIGHT CHAIN	0	-	unknown	unknown	unknown
100	ㅡ	IPI00827510.1	HRV FAB 026-VL	0	-	unknown	unknown	unknown
101	ㅡ	IPI00827560.1	HRV FAB N27-VL	0	-	unknown	unknown	unknown
102	ㅡ	IPI00827581.1	VARIABLE IMMNOGLOBULIN ANTI-ESTRADIOL HEAVY CHAIN	0	-	unknown	unknown	unknown
103	VH6DJ	IPI00827618.1	VH6DJ PROTEIN	0	-	unknown	unknown	unknown
104	VH-3 family (VH26)D/J	IPI00827690.1	VH-3 FAMILY (VH26)D/J PROTEIN	0	-	unknown	unknown	unknown
105	ㅡ	IPI00827789.1	HRV FAB N6-VL	0	-	unknown	unknown	unknown
106	ㅡ	IPI00827826.1	COLD AGGLUTININ FS-2 L-CHAIN	0	-	unknown	unknown	unknown
107	ㅡ	IPI00828061.1	ANTI-MUCIN1 HEAVY CHAIN VARIABLE REGION	0	-	unknown	unknown	unknown
108	VH6DJ	IPI00828088.1	VH6DJ PROTEIN	0	-	unknown	unknown	unknown
109	IGHV	IPI00828099.1	UGA8H	0	-	unknown	unknown	unknown
110	IGHV3-72	IPI00829590.1	13 KDA PROTEIN (SIMILAR TO IMMUNOGLOBULIN HEAVY VARIABLE 3-72)	0	-	unknown	unknown	unknown
111	IGKV2D-26	IPI00829600.2	13 KDA PROTEIN (SIMILAR TO IMMUNOGLOBULIN KAPPA VAIRABLE 2D-26)	0	-	unknown	unknown	unknown
112	IGHV1-18	IPI00829701.3	13 KDA PROTEIN (SIMILAR TO IMMUNOGLOBULIN HEAVY VARIABLE 1-18)	0	-	unknown	unknown	unknown
113	ㅡ	IPI00829752.1	MYOSIN-REACTIVE IMMUNOGLOBULIN HEAVY CHAIN VARIABLE REGION	0	-	unknown	unknown	unknown
114	IGHV3-13	IPI00829812.3	13 KDA PROTEIN (SIMILAR TO IMMUNOGLOBULIN HEAVY VARIABLE 3-13)	0	-	cell communication, protein metabolic, transport, and regulation of biological process	other binding and catalytic activity	extracellular and plasma membrane
115	IGHV3-73	IPI00829841.1	13 KDA PROTEIN (SIMILAR TO IMMUNOGLOBULIN HEAVY VARIABLE 3-73)	0	-	unknown	unknown	unknown
116	IGHG1	IPI00829845.1	IMMUNGLOBULIN HEAVY CHAIN VARIABLE REGION	6	-	unknown	unknown	unknown
117	HBD	IPI00829896.1	HEMOGLOBIN LEPORE-BALTIMORE	1	-	unknown	unknown	unknown
118	V<kappa>1	IPI00829956.1	RHEUMATOID FACTOR C6 LIGHT CHAIN	0	-	unknown	unknown	unknown
119	AIM2	IPI00844168.1	INTERFERON-INDUCIBLE PROTEIN AIM2	0	-	response to stimulus, response to stress, cell communication, protein metabolic, other primary metabolic, transport, organization and biogenesis, and regulation of biological process	nucleic acid binding and protein binding	protein complex, cytoplasma, and other cell
120	VHCH1	IPI00844239.1	IMMUNOBLOBULIN G1 FAB HEAVY CHAIN VARIABLE REGION	0	-	unknown	unknown	unknown
121	SHANK3	IPI00847618.2	UNCHARACTERIZED PROTEIN (SIMILAR TO SH3 AND MULTIPLE ANKYRIN REPEAT DOMAINS PROTEIN 3)	0	-	response to stimulus, cell communication, protein metabolic, transport, organization and biogenesis, cell homeostasis, and regulation of biological process	protein binding, other binding, and structural regulator	plasma membrane, cytoplasma, and other cell
122	IGKC	IPI00853045.1	ANTI-RHD MONOCLONAL T125 KAPPA LIGHT CHAIN	0	-	unknown	unknown	unknown
123	ㅡ	IPI00853455.1	PROTEIN	0	-	unknown	unknown	unknown
124	APOA1	IPI00853525.1	UNCHARACTERIZED PROTEIN (Apolipoprotein A)	84	cerebrovascular disease, ischemic heart disease, liver cancer, diabetes mellitus, hypertension, and dementia	protein metabolic and transport	other binding	extracellular
125	HBE1	IPI00853641.1	UNCHARACTERIZED PROTEIN (SIMILAR TO HEMOGLOBIN SUBUNIT EPSILON)	0	-	transport	other binding and transporter activity	protein complex and cytoplasma
126	IGKV3D-20	IPI00854644.3	IG KAPPA CHAIN V-III REGION TI	0	-	cell communication, protein metabolic, transport, and regulation of biological process	other binding and catalytic activity	extracellular and plasma membrane
127	ㅡ	IPI00854732.4	SIMILAR TO MYOSIN-REACTIVE IMMUNOGLOBULIN HEAVY CHAIN VARIABLE REGION	0	-	unknown	unknown	unknown
128	LOC652113	IPI00854743.1	IMMUNGLOBULIN HEAVY CHAIN VARIABLE REGION	0	-	unknown	unknown	unknown
129	IGHV3-48	IPI00854841.1	MYOSIN-REACTIVE IMMUNOGLOBULIN HEAVY CHAIN VARIABLE REGION	0	-	unknown	unknown	unknown
130	ㅡ	IPI00871622.2	PUTATIVE ZINC-ALPHA-2-GLYCOPROTEIN-LIKE 1	0	-	unknown	unknown	unknown
131	ㅡ	IPI00871681.3	PUTATIVE UNCHARACTERIZED PROTEIN ENSP00000344348	0	-	unknown	unknown	unknown
132	ACTA1	IPI00878173.1	CDNA FLJ39583 FIS, CLONE SKMUS2004897, HIGHLY SIMILAR TO ACTIN, ALPHA SKELETAL MUSCLE	0	-	unknown	unknown	unknown
133	ALB	IPI00878282.1	23 KDA PROTEIN (SIMILAR TO SERUM ALBUMIN)	566	cerebrovascular disease, lung cancer, ischemic heart disease, liver cancer, diabetes mellitus, stomach cancer, colorectal cancer, pancreatic cancer, hypertension, and dementia	transport	unknown	extracellular and organelle
134	ㅡ	IPI00884092.1	ANTI-HER3 SCFV	0	-	unknown	unknown	unknown
135	POTEKP	IPI00888712.3	PUTATIVE BETA-ACTIN-LIKE PROTEIN 3	0	-	transport	nucleic acid binding	extracellular, cytoskeleton and cytoplasma
136	IGHV3-30	IPI00888954.2	IMMUNGLOBULIN HEAVY CHAIN VARIABLE REGION	0	-	unknown	unknown	unknown
137	ㅡ	IPI00890703.1	CRYOCRYSTALGLOBULIN CC1 KAPPA LIGHT CHAIN VARIABLE REGION	0	-	unknown	unknown	unknown
138	ㅡ	IPI00890754.1	CRYOCRYSTALGLOBULIN CC1 HEAVY CHAIN VARIABLE REGION	0	-	unknown	unknown	unknown
139	CDCA7L	IPI00892724.1	CELL DIVISION CYCLE-ASSOCIATED 7-LIKE PROTEIN ISOFORM 2	100	cerebrovascular disease, lung cancer, ischemic heart disease, liver cancer, diabetes mellitus, colorectal cancer, hypertension, and dementia	unknown	unknown	unknown
140	SFI1	IPI00893862.1	SFI1 HOMOLOG, SPINDLE ASSEMBLY ASSOCIATED	0	-	unknown	unknown	unknown
141	ACTB	IPI00894523.1	UNCHARACTERIZED PROTEIN (SIMILAR TO ACTIN, CYTOPLASMIC 1)	5	-	unknown	unknown	unknown
142	IGHM	IPI00896380.1	ISOFORM 2 OF IG MU CHAIN C REGION	0	-	response to stimulus, response to stress, cell communication, protein metabolic, transport, organization and biogenesis, and regulation of biological process	nucleic acid binding, protein binding, and other binding	extracellular, plasma membrane, protein complex, and other cell
143	LTF	IPI00903112.1	CDNA FLJ36533 FIS, CLONE TRACH2004428, HIGHLY SIMILAR TO LACTOTRANSFERRIN	0	-	unknown	unknown	unknown
144	UNC13B	IPI00908653.1	CDNA FLJ60121, HIGHLY SIMILAR TO UNC-13 HOMOLOG B	0	-	unknown	unknown	unknown
145	ATRNL1	IPI00909257.1	CDNA FLJ50149, HIGHLY SIMILAR TO HOMO SAPIENS ATTRACTIN-LIKE 1 (ATRNL1), MRNA	0	-	unknown	unknown	unknown
146	IGKC	IPI00909649.4	IG KAPPA CHAIN C REGION	0	-	response to stimulus, response to stress, cell communication, protein metabolic, transport, organization and biogenesis, and regulation of biological process	other binding and catalytic activity	extracellular, plasma membrane, and protein complex
147	SPARCL1	IPI00910380.1	CDNA FLJ54278, HIGHLY SIMILAR TO SPARC-LIKE PROTEIN 1	0	-	unknown	unknown	unknown
148	YWHAG	IPI00910779.1	CDNA FLJ52141, HIGHLY SIMILAR TO 14-3-3 PROTEIN GAMMA	0	-	unknown	unknown	unknown
149	MDH1	IPI00915869.3	MALATE DEHYDROGENASE, CYTOPLASMIC ISOFORM 3	0	-	other primary metabolic	catalytic activity	unknown
150	ㅡ	IPI00916434.1	ANTI-(ED-B) SCFV	0	-	unknown	unknown	unknown
151	NOC2L	IPI00921079.1	CDNA FLJ61647, HIGHLY SIMILAR TO NUCLEOLAR COMPLEX PROTEIN 2 HOMOLOG	25	-	unknown	unknown	unknown
152	ACTB	IPI00922693.1	CDNA FLJ53662, HIGHLY SIMILAR TO ACTIN, ALPHA SKELETAL MUSCLE	5	-	unknown	unknown	unknown
153	ZNF568	IPI00924681.1	UNCHARACTERIZED PROTEIN (SIMILAR TO ZINC FINGER PROTEIN 568)	0	-	unknown	unknown	unknown
154	IGKV2-24	IPI00924820.1	SIMILAR TO KAPPA LIGHT CHAIN VARIABLE REGION	0	-	unknown	unknown	unknown
155	AZGP1	IPI00924948.1	UNCHARACTERIZED PROTEIN (SIMILAR TO ZINC-ALPHA-2-GLYCOPROTEIN)	27	dementia	unknown	other binding	plasma membrane and protein complex
156	LTF	IPI00925547.2	UNCHARACTERIZED PROTEIN (SIMILAR TO LACTOTRANSFERRIN)	0	-	response to stimulus, response to stress, protein metabolic, and regulation of biological process	other binding and catalytic activity	extracellular
157	IGHG2	IPI00930072.1	PUTATIVE UNCHARACTERIZED PROTEIN DKFZP686E23209	0	-	unknown	unknown	unknown
158	IGHG1	IPI00930124.1	PUTATIVE UNCHARACTERIZED PROTEIN DKFZP686C11235	6	-	unknown	unknown	unknown
159	HBB	IPI00930351.1	HBBM FUSED GLOBIN PROTEIN	6	dementia	unknown	unknown	unknown
160	KLK1	IPI00930404.2	ISOFORM 2 OF KALLIKREIN-1	103	cerebrovascular disease, lung cancer, ischemic heart disease, diabetes mellitus, pancreatic cancer, hypertension, and dementia	protein metabolic	catalytic activity	extracellular and other cell
161	IGHG4	IPI00930442.1	PUTATIVE UNCHARACTERIZED PROTEIN DKFZP686M24218	0	-	response to stimulus, response to stress, cell communication, protein metabolic, transport, organization and biogenesis, and regulation of biological process	other binding and catalytic activity	extracellular, plasma membrane, and protein complex
162	ㅡ	IPI00937669.2	10 KDA PROTEIN	0	-	unknown	unknown	unknown
163	AZGP1	IPI00939278.1	UNCHARACTERIZED PROTEIN (SIMILAR TO ZINC-ALPHA-2-GLYCOPROTEIN)	27	dementia	unknown	other binding	plasma membrane and protein complex
164	IGHA2	IPI00940245.1	IMMUNOGLOBULIN HEAVY CHAIN VARIANT	0	-	unknown	unknown	unknown
165	ㅡ	IPI00940727.2	10 KDA PROTEIN	0	-	unknown	unknown	unknown
166	GOLGA8N	IPI00943106.2	UNCHARACTERIZED PROTEIN (SIMILAR TO GOLGIN SUBFAMILY A MEMBER 8N)	0	-	unknown	unknown	organelle
167	SFI1	IPI00953352.1	ISOFORM 10 OF PROTEIN SFI1 HOMOLOG	0	-	other primary metabolic, and regulation of biological process	protein binding	cytoskeleton and cytoplasma
168	hCG_1652138	IPI00956140.1	HCG1652138, ISOFORM CRA_A	0	-	unknown	unknown	unknown
169	IGLV1-44	IPI00956602.1	ANTI-STREPTOCOCCAL/ANTI-MYOSIN IMMUNOGLOBULIN LAMBDA LIGHT CHAIN VARIABLE REGION	0	-	unknown	unknown	unknown
170	SPOP	IPI00964049.1	UNCHARACTERIZED PROTEIN (SIMILAR TO SPECKL-TYPE POZ PROTEIN)	0	-	unknown	unknown	unknown
171	IGKV2D-40	IPI00965653.1	12 KDA PROTEIN (SIMILAR TO IMMUNOGLOBULIN KAPPA VARIABLE 2D-40)	0	-	cell communication, protein metabolic, transport, and regulation of biological process	other binding and catalytic activity	extracellular and plasma membrane
172	ALB	IPI00966829.1	69 KDA PROTEIN (SIMILAR TO SERUM ALBUMIN)	566	cerebrovascular disease, lung cancer, ischemic heart disease, liver cancer, diabetes mellitus, stomach cancer, colorectal cancer, pancreatic cancer, hypertension, and dementia	transport	unknown	extracellular
173	CEP192	IPI00966961.1	PROTEIN (SIMILAR TO CENTROSOMAL PROTEIN 192 KDA)	0	-	organization and biogenesis and regulation of biological process	unknown	cytoskeleton
174	IGKC	IPI00969456.1	IGKC PUTATIVE UNCHARACTERIZED PROTEIN	0	-	unknown	unknown	unknown
175	IGLV1-44	IPI00969620.3	LIGHT CHAIN FAB	0	-	unknown	unknown	unknown
176	ㅡ	IPI00972963.1	LAMBDA LIGHT CHAIN OF HUMAN IMMUNOGLOBULIN SURFACE ANTIGEN-RELATED PROTEIN	0	-	unknown	unknown	unknown
177	UTY	IPI00973016.1	UBIQUITOUSLY TRANSCRIBED TETRATRICOPEPTIDE REPEAT PROTEIN Y-LINKED TRANSCRIPT VARIANT 27	0	-	unknown	unknown	unknown
178	V1-17	IPI00973032.1	V1-17 PROTEIN	0	-	unknown	unknown	unknown
179	IGLC1	IPI00973424.1	IGLC1 PUTATIVE UNCHARACTERIZED PROTEIN	0	-	unknown	unknown	unknown
180	IGHG3	IPI00973474.2	PUTATIVE UNCHARACTERIZED PROTEIN (SIMILAR TO IG GAMMA-3 CHAIN C REGION)	6	-	response to stimulus, response to stress, cell communication, protein metabolic, transport, organization and biogenesis, and regulation of biological process	other binding and catalytic activity	extracellular, plasma membrane, and protein complex
181	IGHM	IPI00973513.1	IMUNOGLOBULIN HEAVY CHAIN	0	-	unknown	unknown	unknown
182	IGLC2	IPI00973531.1	IGLC2 PUTATIVE UNCHARACTERIZED PROTEIN	0	-	unknown	unknown	unknown
183	YWHAE	IPI00974544.1	ISOFORM SV OF 14-3-3 PROTEIN EPSILON	8	-	response to stimulus, response to stress, cell communication, protein metabolic, transport, organization and biogenesis, and regulation of biological process	protein binding	extracellular, organelle, cytoskeleton, protein complex, cytoplasma, and other cell
184	SCGB1A1	IPI00976299.1	UNCHARACTERIZED PROTEIN (SIMILAR TO UTEROGLOBIN)	74	lung cancer, diabetes mellitus, and hypertension	cell communication	unknown	unknown
185	DPH2	IPI00976559.1	UNCHARACTERIZED PROTEIN (SIMILAR TO DIPHTHAMIDE BIOSYNTHESIS PROTEIN 2)	0	-	protein metabolic	unknown	unknown
186	ㅡ	IPI00976928.1	SIMILAR TO MYOSIN-REACTIVE IMMUNOGLOBULIN HEAVY CHAIN VARIABLE REGION	0	-	unknown	unknown	unknown
187	LOC100291917	IPI00977221.2	HYPOTHETICAL PROTEIN LOC100291917	0	-	unknown	unknown	unknown
188	IGKV3-11	IPI00977405.1	SIMILAR TO IG KAPPA CHAIN V-III REGION VG PRECURSOR	0	-	cell communication, protein metabolic, transport, and regulation of biological process	other binding and catalytic activity	extracellular and plasma membrane
189	VH-7 family (N54P3)D/J	IPI00977733.1	SIMILAR TO VH-7 FAMILY (N54P3)D/J PROTEIN	0	-	unknown	unknown	unknown
190	ㅡ	IPI00977788.1	SIMILAR TO HEPATITIS B VIRUS RECEPTOR BINDING PROTEIN	0	-	unknown	unknown	unknown
191	PPIA	IPI00978208.1	PEPTIDYL-PROLYL CIS-TRANS ISOMERASE A-LIKE	39	lung cancer, ischemic heart disease, and dementia	protein metabolic, other primary metabolic, transport, organization and biogenesis, and regulation of biological process	protein binding, other binding, and catalytic activity	extracellular, cytoplasma, and other cell
192	ADD2	IPI00978930.1	IG ALPHA-1 CHAIN C REGION	0	-	response to stimulus, response to stress, cell communication, protein metabolic, other primary metabolic, transport, organization and biogenesis, and regulation of biological process	other binding	extracellular, plasma membrane, and protein complex
193	IGKV2D-28	IPI00979730.1	SIMILAR TO IG KAPPA CHAIN V-II REGION GM607 PRECURSOR	0	-	cell communication, protein metabolic, transport, and regulation of biological process	other binding and catalytic activity	extracellular and plasma membrane
194	MUC5B	IPI00980227.1	CONSERVED HYPOTHETICAL PROTEIN MUC5B	0	-	response to stimulus, response to stress, protein metabolic, and regulation of biological process	protein binding	unknown
195	IGH@	IPI00981659.1	SIMILAR TO COLD AGGLUTININ FS-1 H-CHAIN	0	-	unknown	unknown	unknown
196	YWHAZ	IPI00982101.1	UNCHARACTERIZED PROTEIN	4	-	unknown	protein binding	unknown
197	CHRNA4	IPI00983257.1	NEURONAL ACETYLCHOLINE RECEPTOR ALPHA-4 SUBUNIT	0	-	unknown	unknown	unknown
198	ㅡ	IPI00983475.1	SIMILAR TO HEPATITIS B VIRUS RECEPTOR BINDING PROTEIN	0	-	unknown	unknown	unknown
199	ㅡ	IPI00985150.1	11 KDA PROTEIN	0	-	unknown	unknown	unknown
200	VH-3 family (VH26.)D/J	IPI00985211.1	SIMILAR TO VH-3 FAMILY (VH26)D/J PROTEIN	0	-	unknown	unknown	unknown
201	C14orf159	IPI00985251.1	PROTEIN (SIMILAR TO UPF0317 PROTEIN C14ORF159)	0	-	unknown	unknown	unknown
202	AMY1A	IPI01010056.1	58 KDA PROTEIN (SIMILAR TO AMYLASE)	0	-	other primary metabolic	protein binding, other binding, and catalytic activity	extracellular
203	MUC5B	IPI01011189.2	MUC5B UNCHARACTERIZED PROTEIN	0	-	unknown	unknown	unknown
204	MDM2	IPI01011784.1	UNCHARACTERIZED PROTEIN (SIMILAR TO E3 UBIQUITIN-PROTEIN LIGASE MDM2)	132	lung cancer, ischemic heart disease, liver cancer, and colorectal cancer	unknown	unknown	unknown
205	PGD	IPI01012504.1	6-PHOSPHOGLUCONATE DEHYDROGENASE, DECARBOXYLATING	11	-	protein metabolic and other primary metabolic	catalytic activity	extracellular, cytoplasma, and other cell
206	ㅡ	IPI01013214.2	RHEUMATOID FACTOR RF-IP14	0	-	unknown	unknown	unknown
207	ZNF705A	IPI01014621.1	UNCHARACTERIZED PROTEIN (SIMILAR TO ZINC FINGER PROTEIN 705A)	0	-	protein metabolic, other primary metabolic and regulation of biological process	nucleic acid binding	intracellular
208	ㅡ	IPI01014804.1	UNCHARACTERIZED PROTEIN	0	-	unknown	unknown	unknown
209	IGHA2	IPI01015266.1	PUTATIVE UNCHARACTERIZED PROTEIN DKFZP686O16217	0	-	unknown	unknown	unknown
210	IGLC6	IPI01017938.1	IG LAMBDA-6 CHAIN C REGION	0	-	response to stimulus, response to stress, cell communication, protein metabolic, transport, organization and biogenesis, and regulation of biological process	other binding and catalytic activity	extracellular, plasma membrane, and protein complex
211	IGLC3	IPI01018060.1	IG LAMBDA-3 CHAIN C REGIONS	0	-	response to stimulus, response to stress, cell communication, protein metabolic, transport, organization and biogenesis, and regulation of biological process	other binding and catalytic activity	extracellular, plasma membrane, and protein complex
212	PKM	IPI01018161.1	PYRUVATE KINASE ISOZYMES M1/M2 ISOFORM C	55	cerebrovascular disease, lung cancer, liver cancer, colorectal cancer, pancreatic cancer, and dementia	response to stimulus, response to stress, protein metabolic, other primary metabolic, organization and biogenesis, catabolic process, and regulation of biological process	nucleic acid binding, protein binding, other binding, and catalytic activity	extracellular, plasma membrane, organelle, cytoplasma, and other cell
213	PIGR	IPI01018257.1	HYPOTHETICAL PROTEIN (SIMILAR TO POLYMERIC IMMUNOGLOBULIN RECEPTOR)	55	lung cancer, liver cancer, and colorectal cancer	unknown	unknown	unknown
214	ACTA2	IPI01018712.1	ACTA2 PROTEIN	0	-	unknown	unknown	unknown
215	ㅡ	IPI01018716.1	TOSPEAK-5	0	-	unknown	unknown	unknown
216	UTY	IPI01018887.1	UBIQUITOUSLY TRANSCRIBED TETRATRICOPEPTIDE REPEAT PROTEIN Y-LINKED TRANSCRIPT VARIANT 8	0	-	unknown	unknown	unknown
217	MUC5AC	IPI01018897.1	MUCIN-5AC	121	lung cancer, liver cancer, stomach cancer, colorectal cancer, and pancreatic cancer	unknown	unknown	unknown
218	SEBOX	IPI01018949.1	CDNA FLJ51266, HIGHLY SIMILAR TO VITRONECTIN	0	-	unknown	unknown	unknown
219	KANSL2	IPI01022126.1	UNCHARACTERIZED PROTEIN (SIMILAR TO KAT8 REGULATORY NSL COMPLEX SUBUNIT 2)	0	-	unknown	unknown	other cell
220	TWF1	IPI01022319.1	UNCHARACTERIZED PROTEIN (SIMILAR TO TWINFILIN-1)	0	-	unknown	unknown	unknown
221	CA6	IPI01022662.1	UNCHARACTERIZED PROTEIN (SIMILAR TO CARBONIC ANHYDRASE 6)	0	-	other primary metabolic	other binding and catalytic activity	unknown
222	LYZ	IPI01022818.1	15 KDA PROTEIN (SIMILAR TO LYSOZYME)	148	lung cancer, liver cancer, stomach cancer, colorectal cancer, pancreatic cancer, and hypertension	response to stimulus, response to stress, and protein metabolic	unknown	extracellular
223	ㅡ	IPI01022820.1	AMYLOID LAMBDA 6 LIGHT CHAIN VARIABLE REGION SAR	0	-	unknown	unknown	unknown
224	RPGRIP1	IPI01024840.1	PROTEIN (SIMILAR TO X-LINKED RETINITIS PIGMENTOSA GTPASE REGULATOR-INTERACTING PROTEIN 1)	0	-	organization and biogenesis	unknown	other cell
225	IGKV3-20	IPI01025882.1	MYOSIN-REACTIVE IMMUNOGLOBULIN LIGHT CHAIN VARIABLE REGION	0	-	unknown	unknown	unknown
226	NPC2	IPI01026053.1	PROTEIN (SIMILAR TO EPIDIDYMAL SECRETORY PROTEIN E1)	0	-	unknown	unknown	unknown
