# Supplementary material for: Construction and characterization of the Korean whole saliva proteome to determine ethnic differences in human saliva proteome
Source: PLoS One. 2017 Jul 24;12(7):e0181765. doi: 10.1371/journal.pone.0181765 (PMC5524414; doi:10.1371/journal.pone.0181765)
Supplement: S3 Table — (XLSX) [file pone.0181765.s003.xlsx]

## Sheet: Q-TOF_total protein id
No	Accession	Description	Overlap	The Korean whole saliva(WS) proteome	The distinct Korean WS protein
1	IPI00000045	ISOFORM 1 OF INTERLEUKIN-1 RECEPTOR ANTAGONIST PROTEIN	o	o	x
2	IPI00000874	PEROXIREDOXIN-1	o	o	x
3	IPI00003362	78 KDA GLUCOSE-REGULATED PROTEIN	o	o	x
4	IPI00003817	RHO GDP-DISSOCIATION INHIBITOR 2	o	o	x
5	IPI00003865	ISOFORM 1 OF HEAT SHOCK COGNATE 71 KDA PROTEIN	o	o	x
6	IPI00004573	POLYMERIC IMMUNOGLOBULIN RECEPTOR	o	o	x
7	IPI00007244	ISOFORM H17 OF MYELOPEROXIDASE	o	o	x
8	IPI00007797	FATTY ACID-BINDING PROTEIN, EPIDERMAL	o	o	x
9	IPI00008274	ISOFORM 1 OF ADENYLYL CYCLASE-ASSOCIATED PROTEIN 1	o	o	x
10	IPI00008603	ACTIN, AORTIC SMOOTH MUSCLE	x	o	x
11	IPI00009123	ISOFORM 1 OF NUCLEOBINDIN-2	o	o	x
12	IPI00009650	LIPOCALIN-1	o	o	x
13	IPI00009856	PROTEIN PLUNC	o	o	x
14	IPI00010182	ISOFORM 1 OF ACYL-COA-BINDING PROTEIN	o	o	x
15	IPI00010471	PLASTIN-2	o	o	x
16	IPI00010796	PROTEIN DISULFIDE-ISOMERASE	o	o	x
17	IPI00011229	CATHEPSIN D	o	o	x
18	IPI00012503	ISOFORM SAP-MU-0 OF PROACTIVATOR POLYPEPTIDE	o	o	x
19	IPI00013382	CYSTATIN-SA	o	o	x
20	IPI00013508	ISOFORM 1 OF ALPHA-ACTININ-1	o	o	x
21	IPI00013808	ALPHA-ACTININ-4	o	o	x
22	IPI00019038	LYSOZYME C	o	o	x
23	IPI00021263	14-3-3 PROTEIN ZETA/DELTA	o	o	x
24	IPI00021439	ACTIN, CYTOPLASMIC 1	o	o	x
25	IPI00021440	ACTIN, CYTOPLASMIC 2	x	o	x
26	IPI00021536	CALMODULIN-LIKE PROTEIN 5	o	o	x
27	IPI00021828	CYSTATIN-B	o	o	x
28	IPI00021841	APOLIPOPROTEIN A-I	o	o	x
29	IPI00021891	ISOFORM GAMMA-B OF FIBRINOGEN GAMMA CHAIN	o	o	x
30	IPI00022204	ISOFORM 1 OF SERPIN B3	o	o	x
31	IPI00022434	UNCHARACTERIZED PROTEIN	x	o	o
32	IPI00022463	SEROTRANSFERRIN	o	o	x
33	IPI00022488	HEMOPEXIN	o	o	x
34	IPI00022974	PROLACTIN-INDUCIBLE PROTEIN	o	o	x
35	IPI00023673	GALECTIN-3-BINDING PROTEIN	o	o	x
36	IPI00025023	LACTOPEROXIDASE	o	o	x
37	IPI00025416	ACTIN, GAMMA-ENTERIC SMOOTH MUSCLE	x	x	x
38	IPI00025753	DESMOGLEIN-1	o	o	x
39	IPI00025846	ISOFORM 2A OF DESMOCOLLIN-2	o	o	x
40	IPI00026314	ISOFORM 1 OF GELSOLIN	o	o	x
41	IPI00027444	LEUKOCYTE ELASTASE INHIBITOR	o	o	x
42	IPI00027462	PROTEIN S100-A9	o	o	x
43	IPI00027497	GLUCOSE-6-PHOSPHATE ISOMERASE	o	o	x
44	IPI00032292	METALLOPROTEINASE INHIBITOR 1	o	o	x
45	IPI00032293	CYSTATIN-C	o	o	x
46	IPI00032294	CYSTATIN-S	o	o	x
47	IPI00037070	UNCHARACTERIZED PROTEIN	x	x	x
48	IPI00060800	ZYMOGEN GRANULE PROTEIN 16 HOMOLOG B	o	o	x
49	IPI00152154	MUCIN-7	o	o	x
50	IPI00154742	IGL@ PROTEIN	x	o	x
51	IPI00166729	ZINC-ALPHA-2-GLYCOPROTEIN	o	o	x
52	IPI00169383	PHOSPHOGLYCERATE KINASE 1	o	o	x
53	IPI00171411	GOLGI MEMBRANE PROTEIN 1	o	o	x
54	IPI00178926	IMMUNOGLOBULIN J CHAIN	o	o	x
55	IPI00216298	THIOREDOXIN	o	o	x
56	IPI00216691	PROFILIN-1	o	o	x
57	IPI00216984	CALMODULIN-LIKE PROTEIN 3	o	o	x
58	IPI00217471	HEMOGLOBIN SUBUNIT EPSILON	x	x	x
59	IPI00219018	GLYCERALDEHYDE-3-PHOSPHATE DEHYDROGENASE	o	o	x
60	IPI00219077	ISOFORM 1 OF LEUKOTRIENE A-4 HYDROLASE	o	x	x
61	IPI00219757	GLUTATHIONE S-TRANSFERASE P	o	o	x
62	IPI00220642	14-3-3 PROTEIN GAMMA	x	x	x
63	IPI00220644	ISOFORM M1 OF PYRUVATE KINASE ISOZYMES M1/M2	o	o	o
64	IPI00291262	ISOFORM 1 OF CLUSTERIN	o	o	x
65	IPI00291410	IPI00291410 ISOFORM 1 OF LONG PALATE, LUNG AND NASAL EPITHELIUM CARCINOMA- ASSOCIATED PROTEIN 1	o	o	x
66	IPI00295105	CDNA FLJ60163, HIGHLY SIMILAR TO CARBONIC ANHYDRASE 6	o	o	x
67	IPI00296654	BACTERICIDAL/PERMEABILITY-INCREASING PROTEIN-LIKE 1	o	o	x
68	IPI00297056	CORNULIN	o	o	x
69	IPI00299729	TRANSCOBALAMIN-1	o	o	x
70	IPI00300786	ALPHA-AMYLASE 1	o	o	x
71	IPI00304557	SHORT PALATE, LUNG AND NASAL EPITHELIUM CARCINOMA-ASSOCIATED PROTEIN 2	o	o	x
72	IPI00304808	ISOFORM 1 OF KALLIKREIN-1	o	o	x
73	IPI00304925	HEAT SHOCK 70 KDA PROTEIN 1A/1B	o	o	x
74	IPI00305477	CYSTATIN-SN	o	o	x
75	IPI00374315	UPF0762 PROTEIN C6ORF58	o	o	x
76	IPI00382493	IG HEAVY CHAIN V-III REGION WAS	x	o	x
77	IPI00382494	IG HEAVY CHAIN V-III REGION TEI	x	o	x
78	IPI00382577	KAPPA 1 LIGHT CHAIN VARIABLE REGION (FRAGMENT)	x	o	o
79	IPI00383164	SNC66 PROTEIN	x	o	x
80	IPI00384392	MYOSIN-REACTIVE IMMUNOGLOBULIN HEAVY CHAIN VARIABLE REGION (FRAGMENT)	x	o	x
81	IPI00384938	PUTATIVE UNCHARACTERIZED PROTEIN DKFZP686N02209	x	o	x
82	IPI00385985	IG LAMBDA CHAIN V-III REGION LOI	o	o	x
83	IPI00386524	CDNA FLJ25298 FIS, CLONE STM07683, HIGHLY SIMILAR TO PROTEIN TRO ALPHA1 H,MYELOMA	x	o	x
84	IPI00386879	CDNA FLJ14473 FIS, CLONE MAMMA1001080, HIGHLY SIMILAR TO HOMO SAPIENS SNC73 PROTEIN (SNC73) MRNA	x	o	x
85	IPI00387026	IG KAPPA CHAIN V-I REGION EU	x	x	x
86	IPI00387120	IG KAPPA CHAIN V-IV REGION LEN	o	o	x
87	IPI00410714	HEMOGLOBIN SUBUNIT ALPHA	o	o	x
88	IPI00411765	ISOFORM 2 OF 14-3-3 PROTEIN SIGMA	o	o	o
89	IPI00418512	ISOFORM 4 OF DELETED IN MALIGNANT BRAIN TUMORS 1 PROTEIN	o	o	x
90	IPI00419215	ALPHA-2-MACROGLOBULIN-LIKE PROTEIN 1	o	o	x
91	IPI00419585	PEPTIDYL-PROLYL CIS-TRANS ISOMERASE A	o	o	x
92	IPI00423462	PUTATIVE UNCHARACTERIZED PROTEIN DKFZP686K18196 (FRAGMENT)	x	o	x
93	IPI00423463	PUTATIVE UNCHARACTERIZED PROTEIN DKFZP686O01196	x	o	x
94	IPI00426051	PUTATIVE UNCHARACTERIZED PROTEIN DKFZP686C15213	x	o	x
95	IPI00448925	44 KDA PROTEIN	x	x	x
96	IPI00465028	TRIOSEPHOSPHATE ISOMERASE ISOFORM 2	o	o	o
97	IPI00465248	ISOFORM ALPHA-ENOLASE OF ALPHA-ENOLASE	o	o	x
98	IPI00465439	FRUCTOSE-BISPHOSPHATE ALDOLASE A	o	o	x
99	IPI00473011	IPI00473011 HEMOGLOBIN SUBUNIT DELTA	x	o	x
100	IPI00479708	FULL-LENGTH CDNA CLONE CS0DD006YL02 OF NEUROBLASTOMA OF HOMO SAPIENS	o	o	x
101	IPI00514669	UNCHARACTERIZED PROTEIN	o	o	o
102	IPI00550363	TRANSGELIN-2	o	o	x
103	IPI00550731	PUTATIVE UNCHARACTERIZED PROTEIN	x	o	x
104	IPI00553177	ISOFORM 1 OF ALPHA-1-ANTITRYPSIN	o	o	x
105	IPI00641737	HAPTOGLOBIN	o	o	x
106	IPI00646304	PEPTIDYL-PROLYL CIS-TRANS ISOMERASE B	o	o	x
107	IPI00647704	CDNA FLJ41552 FIS, CLONE COLON2004478, HIGHLY SIMILAR TO PROTEIN TRO ALPHA1 H,MYELOMA	x	o	x
108	IPI00654755	HEMOGLOBIN SUBUNIT BETA	o	o	x
109	IPI00657911	UNCHARACTERIZED PROTEIN	x	o	o
110	IPI00736885	IG KAPPA CHAIN V-II REGION TEW	o	o	x
111	IPI00745872	ISOFORM 1 OF SERUM ALBUMIN	o	o	x
112	IPI00783024	MYOSIN-REACTIVE IMMUNOGLOBULIN HEAVY CHAIN VARIABLE REGION (FRAGMENT)	x	o	x
113	IPI00783287	IMMUNGLOBULIN HEAVY CHAIN VARIABLE REGION (FRAGMENT)	o	o	o
114	IPI00783625	ISOFORM 1 OF SERPIN B5	o	o	x
115	IPI00784758	PUTATIVE UNCHARACTERIZED PROTEIN DKFZP686M08189	x	o	x
116	IPI00784830	CDNA FLJ41981 FIS, CLONE SMINT2011888, HIGHLY SIMILAR TO PROTEIN TRO ALPHA1 H,MYELOMA	x	o	x
117	IPI00784842	PUTATIVE UNCHARACTERIZED PROTEIN DKFZP686G11190	x	o	x
118	IPI00784865	IGK@ PROTEIN	x	o	x
119	IPI00784950	PUTATIVE UNCHARACTERIZED PROTEIN DKFZP686L19235	x	o	x
120	IPI00784985	IGK@ PROTEIN	x	o	x
121	IPI00807428	PUTATIVE UNCHARACTERIZED PROTEIN	x	o	x
122	IPI00816314	PUTATIVE UNCHARACTERIZED PROTEIN DKFZP686I15196	x	o	o
123	IPI00816799	RHEUMATOID FACTOR D5 LIGHT CHAIN (FRAGMENT)	o	o	o
124	IPI00827875	LAMBDA-CHAIN	x	o	x
125	IPI00829956	RHEUMATOID FACTOR C6 LIGHT CHAIN (FRAGMENT)	o	o	o
126	IPI00876888	CDNA FLJ78387	x	o	x
127	IPI00887169	PUTATIVE UNCHARACTERIZED PROTEIN	x	x	x
128	IPI00903112	CDNA FLJ36533 FIS, CLONE TRACH2004428, HIGHLY SIMILAR TO LACTOTRANSFERRIN (FRAGMENT)	o	o	o
129	IPI00916434	ANTI-(ED-B) SCFV (FRAGMENT)	o	o	o
130	IPI00930124	PUTATIVE UNCHARACTERIZED PROTEIN DKFZP686C11235	o	o	o
131	IPI00930351	HBBM FUSED GLOBIN PROTEIN (FRAGMENT)	x	o	o
132	IPI00930442	PUTATIVE UNCHARACTERIZED PROTEIN DKFZP686M24218	o	o	o
133	IPI00940245	IMMUNOGLOBULIN HEAVY CHAIN VARIANT (FRAGMENT)	o	o	o
134	IPI00964840	UNCHARACTERIZED PROTEIN	x	x	x
135	IPI00977788	SIMILAR TO HEPATITIS B VIRUS RECEPTOR BINDING PROTEIN	o	o	o
136	IPI00985211	SIMILAR TO VH-3 FAMILY (VH26)D/J PROTEIN	o	o	o
137	IPI01011037	ENOLASE	x	x	x
138	IPI01011189	UNCHARACTERIZED PROTEIN	x	o	o
139	IPI01015266	PUTATIVE UNCHARACTERIZED PROTEIN DKFZP686O16217 (FRAGMENT)	o	o	o
140	IPI01018712	ACTA2 PROTEIN (FRAGMENT)	x	o	o
141	IPI01022408	UNCHARACTERIZED PROTEIN	x	x	x
