# Supplementary material for: Construction and characterization of the Korean whole saliva proteome to determine ethnic differences in human saliva proteome
Source: PLoS One. 2017 Jul 24;12(7):e0181765. doi: 10.1371/journal.pone.0181765 (PMC5524414; doi:10.1371/journal.pone.0181765)
Supplement: S4 Table — (XLSX) [file pone.0181765.s004.xlsx]

## Sheet: Q-orbitrap_total protein id
No.	Accession	Description	Overlap	The Korean whole saliva(WS) proteome	The distinct Korean WS protein
1	IPI00000045	ISOFORM 1 OF INTERLEUKIN-1 RECEPTOR ANTAGONIST PROTEIN	o	o	x
2	IPI00000874	PEROXIREDOXIN-1	o	o	x
3	IPI00002818	ISOFORM 1 OF KALLIKREIN-11	x	o	x
4	IPI00002851	CYSTATIN-D	x	o	x
5	IPI00003351	ISOFORM 1 OF EXTRACELLULAR MATRIX PROTEIN 1	x	x	x
6	IPI00003362	78 KDA GLUCOSE-REGULATED PROTEIN	o	o	x
7	IPI00003817	RHO GDP-DISSOCIATION INHIBITOR 2	o	o	x
8	IPI00003865	ISOFORM 1 OF HEAT SHOCK COGNATE 71 KDA PROTEIN	o	o	x
9	IPI00004310	LY6/PLAUR DOMAIN-CONTAINING PROTEIN 3	x	o	x
10	IPI00004382	INTERLEUKIN-36 ALPHA	x	x	x
11	IPI00004573	POLYMERIC IMMUNOGLOBULIN RECEPTOR	o	o	x
12	IPI00004656	BETA-2-MICROGLOBULIN	x	x	x
13	IPI00005721	NEUTROPHIL DEFENSIN 1	x	x	x
14	IPI00007047	PROTEIN S100-A8	x	o	x
15	IPI00007244	ISOFORM H17 OF MYELOPEROXIDASE	o	o	x
16	IPI00007724	ISOFORM 1 OF KALLIKREIN-12	x	o	x
17	IPI00007797	FATTY ACID-BINDING PROTEIN, EPIDERMAL	o	o	x
18	IPI00008274	ISOFORM 1 OF ADENYLYL CYCLASE-ASSOCIATED PROTEIN 1	o	o	x
19	IPI00008580	ANTILEUKOPROTEINASE	x	o	x
20	IPI00009123	ISOFORM 1 OF NUCLEOBINDIN-2	o	o	x
21	IPI00009342	RAS GTPASE-ACTIVATING-LIKE PROTEIN IQGAP1	x	x	x
22	IPI00009650	LIPOCALIN-1	o	o	x
23	IPI00009856	PROTEIN PLUNC	o	o	x
24	IPI00010133	CORONIN-1A	x	x	x
25	IPI00010182	ISOFORM 1 OF ACYL-COA-BINDING PROTEIN	o	o	x
26	IPI00010270	RAS-RELATED C3 BOTULINUM TOXIN SUBSTRATE 2	x	x	x
27	IPI00010471	PLASTIN-2	o	o	x
28	IPI00010796	PROTEIN DISULFIDE-ISOMERASE	o	o	x
29	IPI00010896	CHLORIDE INTRACELLULAR CHANNEL PROTEIN 1	x	x	x
30	IPI00011229	CATHEPSIN D	o	o	x
31	IPI00011229	CATHEPSIN D	x	o	x
32	IPI00012011	COFILIN-1	x	x	x
33	IPI00012503	ISOFORM SAP-MU-0 OF PROACTIVATOR POLYPEPTIDE	o	o	x
34	IPI00012540	ISOFORM 1 OF PROMININ-1	x	x	x
35	IPI00013382	CYSTATIN-SA	o	o	x
36	IPI00013508	ISOFORM 1 OF ALPHA-ACTININ-1	o	o	x
37	IPI00013808	ALPHA-ACTININ-4	o	o	x
38	IPI00017526	PROTEIN S100-P	x	x	x
39	IPI00017601	CERULOPLASMIN	x	x	x
40	IPI00019038	LYSOZYME C	o	o	x
41	IPI00019502	ISOFORM 1 OF MYOSIN-9	x	x	x
42	IPI00020487	EXTRACELLULAR GLYCOPROTEIN LACRITIN	x	o	x
43	IPI00021263	14-3-3 PROTEIN ZETA/DELTA	o	o	x
44	IPI00021439	ACTIN, CYTOPLASMIC 1	o	o	x
45	IPI00021536	CALMODULIN-LIKE PROTEIN 5	o	o	x
46	IPI00021828	CYSTATIN-B	o	o	x
47	IPI00021841	APOLIPOPROTEIN A-I	o	o	x
48	IPI00021885	ISOFORM 1 OF FIBRINOGEN ALPHA CHAIN	x	o	x
49	IPI00021891	ISOFORM GAMMA-B OF FIBRINOGEN GAMMA CHAIN	o	o	x
50	IPI00022204	ISOFORM 1 OF SERPIN B3	o	o	x
51	IPI00022417	LEUCINE-RICH ALPHA-2-GLYCOPROTEIN	x	x	x
52	IPI00022429	ALPHA-1-ACID GLYCOPROTEIN 1	x	o	x
53	IPI00022463	SEROTRANSFERRIN	o	o	x
54	IPI00022488	HEMOPEXIN	o	o	x
55	IPI00022895	ISOFORM 1 OF ALPHA-1B-GLYCOPROTEIN	x	x	x
56	IPI00022974	PROLACTIN-INDUCIBLE PROTEIN	o	o	x
57	IPI00023011	SUBMAXILLARY GLAND ANDROGEN-REGULATED PROTEIN 3B	x	o	x
58	IPI00023673	GALECTIN-3-BINDING PROTEIN	o	o	x
59	IPI00024915	ISOFORM MITOCHONDRIAL OF PEROXIREDOXIN-5, MITOCHONDRIAL	x	x	x
60	IPI00025023	LACTOPEROXIDASE	o	o	x
61	IPI00025318	SH3 DOMAIN-BINDING GLUTAMIC ACID-RICH-LIKE PROTEIN	x	x	x
62	IPI00025512	HEAT SHOCK PROTEIN BETA-1	x	x	x
63	IPI00025753	DESMOGLEIN-1	o	o	x
64	IPI00025846	ISOFORM 2A OF DESMOCOLLIN-2	o	o	x
65	IPI00026216	PUROMYCIN-SENSITIVE AMINOPEPTIDASE	x	x	x
66	IPI00026260	ISOFORM 1 OF NUCLEOSIDE DIPHOSPHATE KINASE B	x	x	x
67	IPI00026314	ISOFORM 1 OF GELSOLIN	o	o	x
68	IPI00027409	MYELOBLASTIN	x	x	x
69	IPI00027444	LEUKOCYTE ELASTASE INHIBITOR	o	o	x
70	IPI00027462	PROTEIN S100-A9	o	o	x
71	IPI00027497	GLUCOSE-6-PHOSPHATE ISOMERASE	o	o	x
72	IPI00027509	MATRIX METALLOPROTEINASE-9	x	x	x
73	IPI00029260	MONOCYTE DIFFERENTIATION ANTIGEN CD14	x	x	x
74	IPI00031547	DESMOGLEIN-3	x	o	x
75	IPI00032258	COMPLEMENT C4-A	x	x	x
76	IPI00032292	METALLOPROTEINASE INHIBITOR 1	o	o	x
77	IPI00032293	CYSTATIN-C	o	o	x
78	IPI00032294	CYSTATIN-S	o	o	x
79	IPI00060800	ZYMOGEN GRANULE PROTEIN 16 HOMOLOG B	o	o	x
80	IPI00082931	SMALL PROLINE-RICH PROTEIN 3	x	x	x
81	IPI00103636	ISOFORM 2 OF WAP FOUR-DISULFIDE CORE DOMAIN PROTEIN 2	x	o	o
82	IPI00152154	MUCIN-7	o	o	x
83	IPI00166729	ZINC-ALPHA-2-GLYCOPROTEIN	o	o	x
84	IPI00169383	PHOSPHOGLYCERATE KINASE 1	o	o	x
85	IPI00171411	GOLGI MEMBRANE PROTEIN 1	o	o	x
86	IPI00178926	IMMUNOGLOBULIN J CHAIN	o	o	x
87	IPI00215983	CARBONIC ANHYDRASE 1	x	o	x
88	IPI00216088	CELLULAR RETINOIC ACID-BINDING PROTEIN 2	x	x	x
89	IPI00216298	THIOREDOXIN	o	o	x
90	IPI00216691	PROFILIN-1	o	o	x
91	IPI00216694	PLASTIN-3	x	x	x
92	IPI00216984	IPI00216984 CALMODULIN-LIKE PROTEIN 3	o	o	x
93	IPI00217966	ISOFORM 1 OF L-LACTATE DEHYDROGENASE A CHAIN	x	x	x
94	IPI00218343	TUBULIN ALPHA-1C CHAIN	x	x	x
95	IPI00218733	SUPEROXIDE DISMUTASE [CU-ZN]	x	x	x
96	IPI00218918	ANNEXIN A1	x	o	x
97	IPI00219018	GLYCERALDEHYDE-3-PHOSPHATE DEHYDROGENASE	o	o	x
98	IPI00219077	ISOFORM 1 OF LEUKOTRIENE A-4 HYDROLASE	o	x	x
99	IPI00219217	L-LACTATE DEHYDROGENASE B CHAIN	x	x	x
100	IPI00219365	MOESIN	x	x	x
101	IPI00219446	PHOSPHATIDYLETHANOLAMINE-BINDING PROTEIN 1	x	o	x
102	IPI00219757	GLUTATHIONE S-TRANSFERASE P	o	o	x
103	IPI00220301	PEROXIREDOXIN-6	x	o	x
104	IPI00220494	ISOFORM 2 OF SERPIN B13	x	x	x
105	IPI00220644	ISOFORM M1 OF PYRUVATE KINASE ISOZYMES M1/M2	o	o	o
106	IPI00220828	THYMOSIN BETA-4	x	x	x
107	IPI00242956	IGGFC-BINDING PROTEIN	x	x	x
108	IPI00289800	ISOFORM SHORT OF GLUCOSE-6-PHOSPHATE 1-DEHYDROGENASE	x	x	x
109	IPI00290077	KERATIN, TYPE I CYTOSKELETAL 15	x	o	x
110	IPI00291262	ISOFORM 1 OF CLUSTERIN	o	o	x
111	IPI00291410	ISOFORM 1 OF LONG PALATE, LUNG AND NASAL EPITHELIUM CARCINOMA- ASSOCIATED PROTEIN 1	o	o	x
112	IPI00295105	CDNA FLJ60163, HIGHLY SIMILAR TO CARBONIC ANHYDRASE 6	o	o	x
113	IPI00295542	NUCLEOBINDIN-1	x	o	x
114	IPI00296099	THROMBOSPONDIN-1	x	x	x
115	IPI00296183	ALDEHYDE DEHYDROGENASE, DIMERIC NADP-PREFERRING	x	o	x
116	IPI00296654	BACTERICIDAL/PERMEABILITY-INCREASING PROTEIN-LIKE 1	o	o	x
117	IPI00296777	SPARC-LIKE PROTEIN 1	x	o	x
118	IPI00297056	CORNULIN	o	o	x
119	IPI00298497	FIBRINOGEN BETA CHAIN	x	o	x
120	IPI00298828	BETA-2-GLYCOPROTEIN 1	x	o	x
121	IPI00299024	ISOFORM 1 OF BRAIN ACID SOLUBLE PROTEIN 1	x	x	x
122	IPI00299547	ISOFORM 1 OF NEUTROPHIL GELATINASE-ASSOCIATED LIPOCALIN	x	o	x
123	IPI00299729	TRANSCOBALAMIN-1	o	o	x
124	IPI00300376	PROTEIN-GLUTAMINE GAMMA-GLUTAMYLTRANSFERASE E	x	x	x
125	IPI00300725	KERATIN, TYPE II CYTOSKELETAL 6A	x	x	x
126	IPI00300786	ALPHA-AMYLASE 1	o	o	x
127	IPI00304557	SHORT PALATE, LUNG AND NASAL EPITHELIUM CARCINOMA-ASSOCIATED PROTEIN 2	o	o	x
128	IPI00304808	ISOFORM 1 OF KALLIKREIN-1	o	o	x
129	IPI00304925	HEAT SHOCK 70 KDA PROTEIN 1A/1B	o	o	x
130	IPI00305477	CYSTATIN-SN	o	o	x
131	IPI00329538	PROSTASIN	x	x	x
132	IPI00332828	COCAINE ESTERASE ISOFORM 1	x	x	x
133	IPI00373937	SUPRABASIN	x	x	x
134	IPI00374315	UPF0762 PROTEIN C6ORF58	o	o	x
135	IPI00382422	IG LAMBDA CHAIN V-I REGION NEWM	x	x	x
136	IPI00382436	IG LAMBDA CHAIN V-III REGION SH	x	o	x
137	IPI00382470	ISOFORM 2 OF HEAT SHOCK PROTEIN HSP 90-ALPHA	x	o	x
138	IPI00384444	KERATIN, TYPE I CYTOSKELETAL 14	x	o	x
139	IPI00385985	IG LAMBDA CHAIN V-III REGION LOI	o	o	x
140	IPI00386142	IG HEAVY CHAIN V-II REGION ARH-77	x	x	x
141	IPI00386597	SMALL PROLINE-RICH PROTEIN 2E	x	x	x
142	IPI00386755	ERO1-LIKE PROTEIN ALPHA	x	x	x
143	IPI00387022	IG KAPPA CHAIN V-I REGION AG	x	o	x
144	IPI00387120	IG KAPPA CHAIN V-IV REGION LEN	o	o	x
145	IPI00410714	HEMOGLOBIN SUBUNIT ALPHA	o	o	x
146	IPI00411765	ISOFORM 2 OF 14-3-3 PROTEIN SIGMA	o	o	o
147	IPI00418512	ISOFORM 4 OF DELETED IN MALIGNANT BRAIN TUMORS 1 PROTEIN	o	o	x
148	IPI00419215	ALPHA-2-MACROGLOBULIN-LIKE PROTEIN 1	o	o	x
149	IPI00419215	ALPHA-2-MACROGLOBULIN-LIKE PROTEIN 1	x	o	x
150	IPI00419585	PEPTIDYL-PROLYL CIS-TRANS ISOMERASE A	o	o	x
151	IPI00441498	FOLATE RECEPTOR ALPHA	x	o	x
152	IPI00465028	TRIOSEPHOSPHATE ISOMERASE ISOFORM 2	o	o	o
153	IPI00465248	ISOFORM ALPHA-ENOLASE OF ALPHA-ENOLASE	o	o	x
154	IPI00465431	GALECTIN-3	x	x	x
155	IPI00465436	CATALASE	x	o	x
156	IPI00465439	FRUCTOSE-BISPHOSPHATE ALDOLASE A	o	o	x
157	IPI00478816	ISOFORM F-L OF SERINE PROTEASE INHIBITOR KAZAL-TYPE 5	x	x	x
158	IPI00479708	FULL-LENGTH CDNA CLONE CS0DD006YL02 OF NEUROBLASTOMA OF HOMO SAPIENS	o	o	x
159	IPI00514669	UNCHARACTERIZED PROTEIN	o	o	o
160	IPI00549725	PHOSPHOGLYCERATE MUTASE 1	x	x	x
161	IPI00550069	RIBONUCLEASE INHIBITOR	x	x	x
162	IPI00550363	TRANSGELIN-2	o	o	x
163	IPI00553177	ISOFORM 1 OF ALPHA-1-ANTITRYPSIN	o	o	x
164	IPI00555812	VITAMIN D-BINDING PROTEIN ISOFORM 1 PRECURSOR	x	o	x
165	IPI00641737	HAPTOGLOBIN	o	o	x
166	IPI00643920	CDNA FLJ54957, HIGHLY SIMILAR TO TRANSKETOLASE	x	o	x
167	IPI00646304	PEPTIDYL-PROLYL CIS-TRANS ISOMERASE B	o	o	x
168	IPI00654755	HEMOGLOBIN SUBUNIT BETA	o	o	x
169	IPI00736885	IG KAPPA CHAIN V-II REGION TEW	o	o	x
170	IPI00744692	TRANSALDOLASE	x	o	x
171	IPI00745872	ISOFORM 1 OF SERUM ALBUMIN	o	o	x
172	IPI00783287	IMMUNGLOBULIN HEAVY CHAIN VARIABLE REGION (FRAGMENT)	o	o	o
173	IPI00783625	ISOFORM 1 OF SERPIN B5	o	o	x
174	IPI00783987	COMPLEMENT C3	x	x	x
175	IPI00816799	RHEUMATOID FACTOR D5 LIGHT CHAIN (FRAGMENT)	o	o	o
176	IPI00829834	IG KAPPA CHAIN V-III REGION VH (FRAGMENT)	x	o	x
177	IPI00829896	HEMOGLOBIN LEPORE-BALTIMORE	x	o	o
178	IPI00829956	RHEUMATOID FACTOR C6 LIGHT CHAIN (FRAGMENT)	o	o	o
179	IPI00844511	MANNOSYL-OLIGOSACCHARIDE 1,2-ALPHA-MANNOSIDASE IA	x	x	x
180	IPI00847635	ISOFORM 1 OF ALPHA-1-ANTICHYMOTRYPSIN	x	x	x
181	IPI00854732	SIMILAR TO MYOSIN-REACTIVE IMMUNOGLOBULIN HEAVY CHAIN VARIABLE REGION	x	o	o
182	IPI00855918	MUC5B UNCHARACTERIZED PROTEIN	x	x	x
183	IPI00903112	CDNA FLJ36533 FIS, CLONE TRACH2004428, HIGHLY SIMILAR TO LACTOTRANSFERRIN (FRAGMENT)	o	o	o
184	IPI00916434	ANTI-(ED-B) SCFV (FRAGMENT)	o	o	o
185	IPI00925547	UNCHARACTERIZED PROTEIN (SIMILAR TO LACTOTRANSFERRIN)	x	o	o
186	IPI00930072	PUTATIVE UNCHARACTERIZED PROTEIN DKFZP686E23209	x	o	o
187	IPI00930124	PUTATIVE UNCHARACTERIZED PROTEIN DKFZP686C11235	o	o	o
188	IPI00930442	PUTATIVE UNCHARACTERIZED PROTEIN DKFZP686M24218	o	o	o
189	IPI00940245	IMMUNOGLOBULIN HEAVY CHAIN VARIANT (FRAGMENT)	o	o	o
190	IPI00940960	EPIDIDYMAL SECRETORY PROTEIN E1	x	x	x
191	IPI00941900	ISOFORM 1 OF CALUMENIN	x	x	x
192	IPI00942117	CYSTEINE-RICH SECRETORY PROTEIN 3 ISOFORM 1 PRECURSOR	x	o	x
193	IPI00942704	ISOFORM 1 OF TRANSIENT RECEPTOR POTENTIAL CATION CHANNEL SUBFAMILY M MEMBER 5	x	x	x
194	IPI00953689	ALPHA-2-HS-GLYCOPROTEIN	x	x	x
195	IPI00956602	ANTI-STREPTOCOCCAL/ANTI-MYOSIN IMMUNOGLOBULIN LAMBDA LIGHT CHAIN VARIABLE REGION	x	o	o
196	IPI00969456	IGKC PUTATIVE UNCHARACTERIZED PROTEIN	x	o	o
197	IPI00972963	LAMBDA LIGHT CHAIN OF HUMAN IMMUNOGLOBULIN SURFACE ANTIGEN-RELATED PROTEIN	x	o	o
198	IPI00976299	UNCHARACTERIZED PROTEIN (SIMILAR TO UTEROGLOBIN)	x	o	o
199	IPI00976928	SIMILAR TO MYOSIN-REACTIVE IMMUNOGLOBULIN HEAVY CHAIN VARIABLE REGION	x	o	o
200	IPI00977041	ISOFORM 1 OF IMMUNOGLOBULIN LAMBDA-LIKE POLYPEPTIDE 5	x	o	x
201	IPI00977788	SIMILAR TO HEPATITIS B VIRUS RECEPTOR BINDING PROTEIN	o	o	o
202	IPI00978930	IG ALPHA-1 CHAIN C REGION	x	o	o
203	IPI00985211	SIMILAR TO VH-3 FAMILY (VH26)D/J PROTEIN	o	o	o
204	IPI01010596	ISOFORM 1 OF PHOSPHOLIPID TRANSFER PROTEIN	x	x	x
205	IPI01012504	6-PHOSPHOGLUCONATE DEHYDROGENASE, DECARBOXYLATING	x	o	o
206	IPI01015266	PUTATIVE UNCHARACTERIZED PROTEIN DKFZP686O16217 (FRAGMENT)	o	o	o
207	IPI01018949	CDNA FLJ51266, HIGHLY SIMILAR TO VITRONECTIN	x	o	o
208	IPI01022662	UNCHARACTERIZED PROTEIN (SIMILAR TO CARBONIC ANHYDRASE 6)	x	o	o
