# Supplementary material for: Construction and characterization of the Korean whole saliva proteome to determine ethnic differences in human saliva proteome
Source: PLoS One. 2017 Jul 24;12(7):e0181765. doi: 10.1371/journal.pone.0181765 (PMC5524414; doi:10.1371/journal.pone.0181765)
Supplement: S5 Table — (XLSX) [file pone.0181765.s005.xlsx]

## Sheet: cellular component
GO ID	GO term (description), A	No. of proteins annotated to A	Category	Percentage of gene hit against total # component hits	Genome frequency of use	Proteins annotated to A
GO:0005829	cytosol	74	cytoplasma	182 of 1241 hits, 14.67%	3577 of 35661 annotated genes, 10.03%	IPI00953352, IPI00853641, IPI00794543, IPI00657911, IPI00657660, IPI00844168, IPI00183002, IPI00024523, IPI00169383, IPI00215983, IPI00473011, IPI00384444, IPI00021841, IPI00555812, IPI00465436, IPI00465439, IPI00796333, IPI00219018, IPI00007047, IPI00026314, IPI00027462, IPI00027463, IPI00465248, IPI00027497, IPI00216691, IPI00382470, IPI00414676, IPI00791564, IPI00219757, IPI00216298, IPI002912…
GO:0005737	cytoplasm	108			8829 of 35661 annotated genes, 24.76%	IPI00739539, IPI00953352, IPI00150554, IPI00794543, IPI00217979, IPI00844168, IPI00183002, IPI00013808, IPI00024523, IPI00029403, IPI00641737, IPI00553177, IPI00032292, IPI00032325, IPI00384444, IPI00021841, IPI00021885, IPI00298497, IPI00021891, IPI00298828, IPI00022429, IPI00745872, IPI00555812, IPI00022463, IPI00298860, IPI00022488, IPI00465439, IPI00796333, IPI00021828, IPI00218918, IPI002190…
GO:0016023	cytoplasmic membrane-bound vesicle	0			-	-
GO:0005856	cytoskeleton	41	cytoskeleton	41 of 1241 hits, 3.30%	3153 of 35661 annotated genes, 8.84%	IPI00953352, IPI00794543, IPI00966961, IPI00183002, IPI00013808, IPI00029403, IPI00384444, IPI00465439, IPI00796333, IPI00219018, IPI00007047, IPI00026314, IPI00027462, IPI00216691, IPI00003842, IPI00013508, IPI00010471, IPI00339269, IPI00290077, IPI00003783, IPI00952583, IPI00003817, IPI00007702, IPI00021439, IPI00000816, IPI00974544, IPI00008603, IPI00021440, IPI00008274, IPI00219604, IPI002955…
GO:0005615	extracellular space	148	extracellular	364 of 1241 hits, 29.33%	1609 of 35661 annotated genes, 4.51%	IPI00966829, IPI00739539, IPI00419215, IPI00977041, IPI00925547, IPI00878282, IPI01022818, IPI00980227, IPI00013808, IPI00026126, IPI00004310, IPI00641737, IPI00477597, IPI00553177, IPI00032292, IPI00032293, IPI00032294, IPI00305477, IPI00032325, IPI00178926, IPI00387022, IPI00003111, IPI00387094, IPI00387097, IPI00003469, IPI00003470, IPI00387107, IPI00965653, IPI00736885, IPI00387115, IPI003871…
GO:0005576	extracellular region	210			4501 of 35661 annotated genes, 12.62%	IPI00739539, IPI00419215, IPI00977041, IPI00794543, IPI00853525, IPI01022818, IPI00217979, IPI00980227, IPI00013808, IPI00169383, IPI00641737, IPI00477597, IPI00215983, IPI00553177, IPI00032292, IPI00032293, IPI00032294, IPI00032325, IPI00178926, IPI00387022, IPI00003111, IPI00387024, IPI00387094, IPI00387097, IPI00003469, IPI00003470, IPI00387105, IPI00387106, IPI00387107, IPI00965653, IPI009797…
GO:0005578	extracellular matrix	6			467 of 35661 annotated genes, 1.31%	IPI00553177, IPI00032292, IPI00745872, IPI00942117, IPI00023673, IPI00296777
GO:0005622	intracellular	23	intracellular	23 of 1241 hits, 1.85%	4936 of 35661 annotated genes, 13.84%	IPI01014621, IPI00217979, IPI00980227, IPI00013808, IPI00465436, IPI00219018, IPI00027463, IPI00414676, IPI00219757, IPI00643174, IPI00291262, IPI00003865, IPI00013508, IPI00470467, IPI00000045, IPI00218573, IPI00296183, IPI00010303, IPI00021439, IPI00295542, IPI00246842, IPI00329688, IPI00384361, IPI00397949, IPI00107502
GO:0005783	endoplasmic reticulum	24	organelle	102 of 1241 hits, 8.22%	2066 of 35661 annotated genes, 5.79%	IPI00878282, IPI00553177, IPI00021841, IPI00021885, IPI00745872, IPI00465436, IPI00010182, IPI00010796, IPI00291262, IPI00003362, IPI00441498, IPI00470467, IPI00646304, IPI00026569, IPI00296183, IPI00003783, IPI00009123, IPI00219604, IPI00295542, IPI00012865, IPI00020019, IPI00158847, IPI00160396, IPI00032896
GO:0005794	Golgi apparatus	25			1936 of 35661 annotated genes, 5.43%	IPI00745468, IPI00943106, IPI00878282, IPI00980227, IPI00553177, IPI00745872, IPI00465436, IPI00010182, IPI00291262, IPI00441498, IPI00026569, IPI00003783, IPI00016373, IPI00009123, IPI00219604, IPI00295542, IPI00012865, IPI00169307, IPI00005631, IPI00171411, IPI00152154, IPI00329688, IPI00033892, IPI00217345, IPI00002818
GO:0005840	ribosome	1			573 of 35661 annotated genes, 1.61%	IPI00410714
GO:0005764	lysosome	10			584 of 35661 annotated genes, 1.64%	IPI00555812, IPI00465436, IPI00218918, IPI00007244, IPI00011229, IPI00012503, IPI00382470, IPI00003865, IPI00220301, IPI00012865
GO:0005739	mitochondrion	26			2195 of 35661 annotated genes, 6.16%	IPI00465436, IPI00218918, IPI00007244, IPI00012503, IPI00414676, IPI00219757, IPI00216298, IPI00291262, IPI00003362, IPI00220644, IPI00479186, IPI01018161, IPI00470467, IPI00018146, IPI00216318, IPI00759832, IPI00013890, IPI00411765, IPI00003783, IPI00952583, IPI00007702, IPI00000816, IPI00974544, IPI00021263, IPI00219604, IPI00216319, IPI00000874, IPI00000149, IPI00019226, IPI00032896, IPI003341…
GO:0005768	endosome	13			912 of 35661 annotated genes, 2.56%	IPI00029403, IPI00021841, IPI00022463, IPI00218918, IPI00003865, IPI00441498, IPI00026569, IPI00003783, IPI00016373, IPI00219604, IPI00295542, IPI00012865, IPI00292753
GO:0005773	vacuole	0			-	-
GO:0005777	peroxisome	3			156 of 35661 annotated genes, 0.44%	IPI00465436, IPI00643920, IPI00003783
GO:0005634	nucleus	69	other cell	174 of 1241 hits, 14.02%	7697 of 35661 annotated genes, 21.58%	IPI00150554, IPI00794543, IPI00844168, IPI00013808, IPI00024523, IPI00032325, IPI00384444, IPI00021841, IPI00745872, IPI00298860, IPI00465439, IPI00796333, IPI00218918, IPI00219018, IPI00026272, IPI00007047, IPI00007244, IPI00026314, IPI00027462, IPI00027463, IPI00465248, IPI00304808, IPI00930404, IPI00216691, IPI00382470, IPI00414676, IPI00219757, IPI00643174, IPI00216298, IPI00291262, IPI000033…
GO:0005623	cell	53			3016 of 35661 annotated genes, 8.46%	IPI00794543, IPI01024840, IPI00183002, IPI00013808, IPI00479708, IPI00896380, IPI00384444, IPI00021841, IPI00021885, IPI00298497, IPI00021891, IPI00298828, IPI00745872, IPI00555812, IPI00022463, IPI00298860, IPI00218918, IPI00026314, IPI00027463, IPI00465248, IPI00027497, IPI00216691, IPI00382470, IPI00414676, IPI00791564, IPI00291262, IPI00003362, IPI00003842, IPI00003865, IPI00013508, IPI000104…
GO:0005635	nuclear envelope	4			560 of 35661 annotated genes, 1.57%	IPI00219018, IPI00027463, IPI00009123, IPI00186194
GO:0005730	nucleolus	10			1151 of 35661 annotated genes, 3.23%	IPI00150554, IPI00021828, IPI00003842, IPI00003865, IPI00246842, IPI00158847, IPI00027838, IPI00033892, IPI00006079, IPI00170867
GO:0005654	nucleoplasm	30			4114 of 35661 annotated genes, 11.54%	IPI00794543, IPI01022126, IPI00217979, IPI00218824, IPI00183002, IPI00024523, IPI00218918, IPI00027497, IPI00382470, IPI00414676, IPI00216298, IPI00003865, IPI00643920, IPI00296183, IPI00418780, IPI00021439, IPI00018214, IPI00021263, IPI00007797, IPI00011528, IPI00000149, IPI00246842, IPI00016472, IPI00158847, IPI00329688, IPI00019226, IPI00033892, IPI00006079, IPI00185027, IPI00170867, IPI000076…
GO:0005694	chromosome	4			674 of 35661 annotated genes, 1.89%	IPI00183002, IPI00026272, IPI00170867, IPI00007675
GO:0000228	nuclear chromosome	4			574 of 35661 annotated genes, 1.61%	IPI00026272, IPI00007702, IPI00021439, IPI00019226
GO:0005886	plasma membrane	120	plasma membrane	120 of 1241 hits, 9.67%	6498 of 35661 annotated genes, 18.22%	IPI00977041, IPI00924948, IPI00939278, IPI00794543, IPI00217979, IPI00029403, IPI00004310, IPI00032325, IPI00387022, IPI00003111, IPI00387024, IPI00387094, IPI00387097, IPI00003469, IPI00003470, IPI00387105, IPI00387106, IPI00387107, IPI00965653, IPI00979730, IPI00736885, IPI00387115, IPI00387116, IPI00854644, IPI00387119, IPI00387120, IPI00382420, IPI00382436, IPI00382440, IPI00382476, IPI003824…
GO:0043234	protein complex	61	protein complex	61 of 1241 hits, 4.92%	4838 of 35661 annotated genes, 13.57%	IPI00853641, IPI00977041, IPI00924948, IPI00939278, IPI00657911, IPI00657660, IPI00844168, IPI00183002, IPI00013808, IPI00029403, IPI00641737, IPI00178926, IPI00382478, IPI00909649, IPI00399007, IPI00973474, IPI00930442, IPI00479708, IPI00896380, IPI00449920, IPI00978930, IPI00641229, IPI00473011, IPI00021885, IPI00298497, IPI00021891, IPI00745872, IPI00298860, IPI00218918, IPI00219018, IPI000263…
