# Supplementary material for: Construction and characterization of the Korean whole saliva proteome to determine ethnic differences in human saliva proteome
Source: PLoS One. 2017 Jul 24;12(7):e0181765. doi: 10.1371/journal.pone.0181765 (PMC5524414; doi:10.1371/journal.pone.0181765)
Supplement: S6 Table — (XLSX) [file pone.0181765.s006.xlsx]

## Sheet: biological process
GO ID	GO term (description), A	No. of proteins annotated to A	Category	Percentage of gene hit against total # component hits	Genome frequency of use	Proteins annotated to A
GO:0006091	generation of precursor metabolites and energy	13	catabolic process	57 of 1846 genes, 3.09%	529 of 35550 annotated genes, 1.49%	IPI00169383, IPI00465436, IPI00465439, IPI00796333, IPI00219018, IPI00465248, IPI00027497, IPI00791564, IPI00218474, IPI00220644, IPI00479186, IPI01018161, IPI00952583, IPI00451401, IPI00465028, IPI00075248, IPI00020019
GO:0009056	catabolic process	44			2981 of 35550 annotated genes, 8.39%	IPI00169383, IPI00641737, IPI00477597, IPI00032292, IPI00032293, IPI00021841, IPI00298828, IPI00465436, IPI00465439, IPI00796333, IPI00219018, IPI00025476, IPI00007047, IPI00007244, IPI00027462, IPI00465248, IPI00027497, IPI00011229, IPI00012503, IPI00382470, IPI00414676, IPI00791564, IPI00291262, IPI00003362, IPI00003865, IPI00218474, IPI00220644, IPI00479186, IPI01018161, IPI00470467, IPI002900…
GO:0007267	cell-cell signaling	19	cell communication	167 of 1846 genes, 9.05%	1799 of 35550 annotated genes, 5.06%	IPI00029403, IPI00021885, IPI00298497, IPI00021891, IPI00218918, IPI00027462, IPI00216691, IPI00216298, IPI00003865, IPI00441498, IPI00000045, IPI00218573, IPI00022204, IPI00075248, IPI00216319, IPI00646771, IPI00020019, IPI00019794, IPI00847618, IPI00032896, IPI00397949
GO:0007165	signal transduction	128			8581 of 35550 annotated genes, 24.14%	IPI00977041, IPI00976299, IPI00217979, IPI00844168, IPI00183002, IPI00013808, IPI00026126, IPI00032292, IPI00387022, IPI00003111, IPI00387024, IPI00387094, IPI00387097, IPI00003469, IPI00003470, IPI00387105, IPI00387106, IPI00387107, IPI00965653, IPI00979730, IPI00736885, IPI00387115, IPI00387116, IPI00854644, IPI00387119, IPI00387120, IPI00382420, IPI00382436, IPI00382440, IPI00382476, IPI003824…
GO:0007154	cell communication	8			331 of 35550 annotated genes, 0.93%	IPI00745872, IPI00219757, IPI00003362, IPI00003865, IPI00441498, IPI00018214, IPI00075248, IPI00025846
GO:0008037	cell recognition	12			156 of 35550 annotated genes, 0.44%	IPI00977041, IPI00382478, IPI00909649, IPI00399007, IPI00973474, IPI00930442, IPI00479708, IPI00896380, IPI00449920, IPI00978930, IPI00641229, IPI01017938, IPI00154742, IPI01018060
GO:0019725	cell homeostasis	14	cell homeostasis	14 of 1846 genes, 0.76%	934 of 35550 annotated genes, 2.63%	IPI00022463, IPI00298860, IPI00022488, IPI00465439, IPI00796333, IPI00007047, IPI00027462, IPI00010796, IPI00216298, IPI00075248, IPI00299547, IPI00019794, IPI00847618, IPI00020487, IPI00032896, IPI00334190
GO:0007275	multicellular organismal development	62	organization and biogenesis	296 of 1846 genes, 16.03%	5203 of 35550 annotated genes, 14.64%	IPI01024840, IPI00217979, IPI00032292, IPI00032325, IPI00021841, IPI00021885, IPI00298828, IPI00555812, IPI00298860, IPI00022990, IPI00465436, IPI00218918, IPI00007047, IPI00026314, IPI00027462, IPI00027463, IPI00027497, IPI00012503, IPI00216691, IPI00382470, IPI00414676, IPI00219757, IPI00643174, IPI00291262, IPI00003362, IPI00003842, IPI00013508, IPI00010471, IPI00220644, IPI00479186, IPI010181…
GO:0006996	organelle organization and biogenesis	23			2819 of 35550 annotated genes, 7.93%	IPI00217979, IPI00218824, IPI00183002, IPI00029403, IPI00553177, IPI00218918, IPI00026272, IPI00026314, IPI00010471, IPI00441498, IPI00003783, IPI00007702, IPI00021439, IPI00376170, IPI00419585, IPI00978208, IPI00021263, IPI00219604, IPI00169307, IPI00005631, IPI00171411, IPI00019794, IPI00847618, IPI00019226, IPI00185027, IPI00170867, IPI00007675
GO:0007010	cytoskeleton organization and biogenesis	26			1818 of 35550 annotated genes, 5.11%	IPI00966961, IPI00183002, IPI00013808, IPI00024523, IPI00384444, IPI00021841, IPI00465439, IPI00796333, IPI00218918, IPI00219018, IPI00007047, IPI00026314, IPI00027462, IPI00216691, IPI00003842, IPI00013508, IPI00010471, IPI00016373, IPI00003817, IPI00021440, IPI00008274, IPI00759479, IPI00005631, IPI00019794, IPI00847618, IPI00015894, IPI00300502, IPI00032896
GO:0009653	anatomical structure morphogenesis	39			2606 of 35550 annotated genes, 7.33%	IPI01024840, IPI00013808, IPI00024523, IPI00032293, IPI00021841, IPI00021885, IPI00298497, IPI00021891, IPI00298828, IPI00298860, IPI00465439, IPI00796333, IPI00218918, IPI00026314, IPI00027463, IPI00027497, IPI00216691, IPI00291262, IPI00003362, IPI00003842, IPI00013508, IPI00441498, IPI00470467, IPI00000045, IPI00218573, IPI00003783, IPI00783625, IPI00008603, IPI00021440, IPI00008274, IPI002196…
GO:0016043	cell organization and biogenesis	72			4071 of 35550 annotated genes, 11.45%	IPI00977041, IPI00844168, IPI00013808, IPI00024523, IPI00032292, IPI00032293, IPI00178926, IPI00382478, IPI00909649, IPI00399007, IPI00973474, IPI00930442, IPI00479708, IPI00896380, IPI00449920, IPI00978930, IPI00641229, IPI00384444, IPI00021841, IPI00021885, IPI00298497, IPI00021891, IPI00022463, IPI00465436, IPI00465439, IPI00796333, IPI00218918, IPI00007047, IPI00007244, IPI00026314, IPI000274…
GO:0007005	mitochondrion organization and biogenesis	14			694 of 35550 annotated genes, 1.95%	IPI00477597, IPI00382470, IPI00291262, IPI00290077, IPI00018146, IPI00216318, IPI00759832, IPI00013890, IPI00411765, IPI00952583, IPI00000816, IPI00974544, IPI00021263, IPI00219604, IPI00216319, IPI00000149, IPI00334190
GO:0007028	cytoplasm organization and biogenesis	0			-	-
GO:0009790	embryonic development	10			997 of 35550 annotated genes, 2.80%	IPI00024523, IPI00021841, IPI00465248, IPI00027497, IPI00216691, IPI00441498, IPI00000045, IPI00218573, IPI00219604, IPI00000149, IPI00020019
GO:0030154	cell differentiation	50			3963 of 35550 annotated genes, 11.15%	IPI01024840, IPI00217979, IPI00013808, IPI00024523, IPI00169383, IPI00032325, IPI00384444, IPI00021841, IPI00021885, IPI00298497, IPI00021891, IPI00298860, IPI00465436, IPI00218918, IPI00007047, IPI00026314, IPI00027462, IPI00027463, IPI00012503, IPI00382470, IPI00219757, IPI00643174, IPI00291262, IPI00003842, IPI00013508, IPI00441498, IPI00470467, IPI00299749, IPI00022204, IPI00013890, IPI004117…
GO:0006259	DNA metabolic process	5	other primary metabolic	140 of 1846 genes, 7.58%	1607 of 35550 annotated genes, 4.52%	IPI00217979, IPI00218918, IPI00216691, IPI00376170, IPI00419585, IPI00978208, IPI00020019, IPI00334190
GO:0005975	carbohydrate metabolic process	21			1010 of 35550 annotated genes, 2.84%	IPI00915869, IPI00169383, IPI00465439, IPI00796333, IPI00219018, IPI00300786, IPI00646265, IPI01010056, IPI00025476, IPI00465248, IPI00027497, IPI00791564, IPI00218474, IPI00220644, IPI00479186, IPI01018161, IPI00021447, IPI00643920, IPI00744692, IPI00952583, IPI00219525, IPI01012504, IPI00451401, IPI00465028, IPI00075248, IPI00007797, IPI00020019, IPI00217345
GO:0006519	amino acid and derivative metabolic process	0			-	-
GO:0008152	metabolic process	43			4648 of 35550 annotated genes, 13.07%	IPI00953352, IPI00915869, IPI01022662, IPI00218824, IPI00169383, IPI00641737, IPI00215983, IPI00178926, IPI00449920, IPI00978930, IPI00641229, IPI00298828, IPI00022488, IPI00465439, IPI00796333, IPI00007244, IPI00026314, IPI00027497, IPI00382470, IPI00219757, IPI00216298, IPI00003865, IPI00022974, IPI00441498, IPI00470467, IPI00299749, IPI00299729, IPI00025023, IPI00295105, IPI00220301, IPI002961…
GO:0006139	nucleobase, nucleoside, nucleotide and nucleic acid metabolic process	54			9057 of 35550 annotated genes, 25.48%	IPI01014621, IPI00217979, IPI00844168, IPI00183002, IPI00013808, IPI00024523, IPI00169383, IPI00298860, IPI00465436, IPI00465439, IPI00796333, IPI00219018, IPI00026272, IPI00007047, IPI00027462, IPI00465248, IPI00027497, IPI00216691, IPI00791564, IPI00643174, IPI00216298, IPI00291262, IPI00003362, IPI00003865, IPI00013508, IPI00218474, IPI00220644, IPI00479186, IPI01018161, IPI00299749, IPI001667…
GO:0006629	lipid metabolic process	17			1830 of 35550 annotated genes, 5.15%	IPI00021841, IPI00298828, IPI00555812, IPI00465436, IPI00218918, IPI00010182, IPI00012503, IPI00291262, IPI00470467, IPI00000045, IPI00218573, IPI00220301, IPI00007797, IPI00216319, IPI00012865, IPI00020019, IPI00171411, IPI00334190
GO:0009058	biosynthetic process	67	protein metabolic	228 of 1846 genes, 12.35%	9483 of 35550 annotated genes, 26.68%	IPI01014621, IPI00976559, IPI00217979, IPI00980227, IPI00844168, IPI00183002, IPI00013808, IPI00024523, IPI00169383, IPI00021841, IPI00298860, IPI00465436, IPI00465439, IPI00796333, IPI00218918, IPI00219018, IPI00026272, IPI00007047, IPI00007244, IPI00027462, IPI00465248, IPI00027497, IPI00010796, IPI00216691, IPI00382470, IPI00414676, IPI00791564, IPI00219757, IPI00643174, IPI00216298, IPI002912…
GO:0019538	protein metabolic process	111			3402 of 35550 annotated genes, 9.57%	IPI00419215, IPI00977041, IPI00925547, IPI00853525, IPI01022818, IPI00844168, IPI00024523, IPI00553177, IPI00032292, IPI00032293, IPI00032294, IPI00305477, IPI00032325, IPI00387022, IPI00003111, IPI00387024, IPI00387094, IPI00387097, IPI00003469, IPI00003470, IPI00387105, IPI00387106, IPI00387107, IPI00965653, IPI00979730, IPI00736885, IPI00387115, IPI00387116, IPI00854644, IPI00387119, IPI003871…
GO:0006464	protein modification	50			5927 of 35550 annotated genes, 16.67%	IPI00976559, IPI00217979, IPI00980227, IPI00218824, IPI00183002, IPI00032325, IPI00449920, IPI00978930, IPI00021841, IPI00021885, IPI00298497, IPI00021891, IPI00298860, IPI00022488, IPI00218918, IPI00219018, IPI00007047, IPI00027462, IPI00010796, IPI00012503, IPI00382470, IPI00414676, IPI00219757, IPI00216298, IPI00291262, IPI00003362, IPI00470467, IPI00646304, IPI00011651, IPI00022204, IPI002194…
GO:0050789	regulation of biological process	178	regulation of biological process	304 of 1846 genes, 16.47%	13168 of 35550 annotated genes, 37.04%	IPI00419215, IPI00953352, IPI01014621, IPI00977041, IPI00925547, IPI00217979, IPI00980227, IPI00218824, IPI00844168, IPI00183002, IPI00013808, IPI00024523, IPI00029403, IPI00641737, IPI00477597, IPI00553177, IPI00032292, IPI00032293, IPI00032294, IPI00305477, IPI00032325, IPI00178926, IPI00387022, IPI00003111, IPI00387024, IPI00387094, IPI00387097, IPI00003469, IPI00003470, IPI00387105, IPI003871…
GO:0040029	regulation of gene expression, epigenetic	5			307 of 35550 annotated genes, 0.86%	IPI00026272, IPI00003783, IPI00021439, IPI00219604, IPI00246842
GO:0006412	translation	5			1331 of 35550 annotated genes, 3.74%	IPI00219018, IPI00027462, IPI00003783, IPI00219604, IPI00027838
GO:0006350	transcription	0			-	-
GO:0008283	cell proliferation	25			2107 of 35550 annotated genes, 5.93%	IPI00032292, IPI00021841, IPI00298828, IPI00298860, IPI00218918, IPI00026272, IPI00027463, IPI00219757, IPI00216298, IPI00291262, IPI00470467, IPI00299749, IPI00166729, IPI00022204, IPI00296183, IPI00013890, IPI00411765, IPI00003783, IPI00783625, IPI00219604, IPI00000874, IPI00020019, IPI00020487, IPI00032896, IPI00185027, IPI00397949
GO:0016049	cell growth	5			549 of 35550 annotated genes, 1.54%	IPI00007047, IPI00027462, IPI00465248, IPI00013890, IPI00411765, IPI00032896
GO:0007049	cell cycle	13			2207 of 35550 annotated genes, 6.21%	IPI00953352, IPI00966961, IPI00217979, IPI00183002, IPI00218918, IPI00382470, IPI00003865, IPI00299749, IPI00013890, IPI00411765, IPI00007702, IPI00075248, IPI00000816, IPI00974544, IPI00219604, IPI00007675
GO:0000003	reproduction	16			1443 of 35550 annotated genes, 4.06%	IPI00024523, IPI00032292, IPI00555812, IPI00218918, IPI00012503, IPI00414676, IPI00643174, IPI00291262, IPI00783625, IPI00016373, IPI00003817, IPI00007702, IPI00025753, IPI00219604, IPI00103636, IPI00291488, IPI00000149
GO:0008219	cell death	47			2273 of 35550 annotated genes, 6.39%	IPI00844168, IPI00013808, IPI00024523, IPI00641737, IPI00032292, IPI00021885, IPI00298497, IPI00021891, IPI00298828, IPI00745872, IPI00298860, IPI00465436, IPI00218918, IPI00219018, IPI00007047, IPI00007244, IPI00026314, IPI00027462, IPI00027497, IPI00010796, IPI00012503, IPI00382470, IPI00414676, IPI00219757, IPI00216298, IPI00291262, IPI00003362, IPI00022974, IPI00013508, IPI00220644, IPI004791…
GO:0040007	growth	10			550 of 35550 annotated genes, 1.55%	IPI00218918, IPI00007244, IPI00026314, IPI00012503, IPI00218474, IPI00220644, IPI00479186, IPI01018161, IPI00470467, IPI00646304, IPI00643920, IPI00019226
GO:0009605	response to external stimulus	66	response to stimulus	159 of 1846 genes, 8.61%	2399 of 35550 annotated genes, 6.75%	IPI00977041, IPI00925547, IPI01022818, IPI00980227, IPI00844168, IPI00029403, IPI00641737, IPI00477597, IPI00178926, IPI00382478, IPI00909649, IPI00399007, IPI00973474, IPI00930442, IPI00479708, IPI00896380, IPI00449920, IPI00978930, IPI00641229, IPI00021841, IPI00021885, IPI00298497, IPI00021891, IPI00298828, IPI00745872, IPI00555812, IPI00298860, IPI00022990, IPI00008580, IPI00465436, IPI002189…
GO:0009607	response to biotic stimulus	42			1045 of 35550 annotated genes, 2.94%	IPI00745468, IPI00977041, IPI00925547, IPI01022818, IPI00980227, IPI00844168, IPI00641737, IPI00477597, IPI00178926, IPI00382478, IPI00909649, IPI00399007, IPI00973474, IPI00930442, IPI00479708, IPI00896380, IPI00449920, IPI00978930, IPI00641229, IPI00021885, IPI00298497, IPI00298860, IPI00022990, IPI00008580, IPI00007047, IPI00007244, IPI00027462, IPI00465248, IPI00219757, IPI01017938, IPI001547…
GO:0009628	response to abiotic stimulus	25			1191 of 35550 annotated genes, 3.35%	IPI00013808, IPI00024523, IPI00384444, IPI00465436, IPI00218918, IPI00007244, IPI00010796, IPI00382470, IPI00414676, IPI00216298, IPI00291262, IPI00003865, IPI00220644, IPI00479186, IPI01018161, IPI00339269, IPI00296183, IPI00007702, IPI00075248, IPI00000816, IPI00974544, IPI00000149, IPI00020019, IPI00027838, IPI00019794, IPI00847618, IPI00032896, IPI00297056, IPI00170867
GO:0009719	response to endogenous stimulus	22			1769 of 35550 annotated genes, 4.98%	IPI00026126, IPI00032292, IPI00021885, IPI00298497, IPI00465436, IPI00218918, IPI00026314, IPI00219757, IPI00003362, IPI00220644, IPI00479186, IPI01018161, IPI00441498, IPI00470467, IPI00000045, IPI00218573, IPI00296183, IPI00016373, IPI00018214, IPI00075248, IPI00025753, IPI00216319, IPI00020019, IPI00384361, IPI00170867
GO:0007610	behavior	4			574 of 35550 annotated genes, 1.61%	IPI00745872, IPI00021828, IPI00027497, IPI00019794, IPI00847618
GO:0006950	response to stress	96	response to stress	96 of 1846 genes, 5.20%	4597 of 35550 annotated genes, 12.93%	IPI00977041, IPI00925547, IPI01022818, IPI00980227, IPI00844168, IPI00013808, IPI00024523, IPI00029403, IPI00641737, IPI00477597, IPI00553177, IPI00032292, IPI00032293, IPI00178926, IPI00382478, IPI00909649, IPI00399007, IPI00973474, IPI00930442, IPI00479708, IPI00896380, IPI00449920, IPI00978930, IPI00641229, IPI00473011, IPI00021841, IPI00021885, IPI00298497, IPI00021891, IPI00298828, IPI000224…
GO:0006810	transport	128	transport	187 of 1846 genes, 10.13%	4527 of 35550 annotated genes, 12.73%	IPI00966829, IPI00853641, IPI00977041, IPI00657911, IPI00657660, IPI00853525, IPI00878282, IPI00183002, IPI00013808, IPI00029403, IPI00641737, IPI00477597, IPI00553177, IPI00032292, IPI00178926, IPI00387022, IPI00003111, IPI00387024, IPI00387094, IPI00387097, IPI00003469, IPI00003470, IPI00387105, IPI00387106, IPI00387107, IPI00965653, IPI00979730, IPI00736885, IPI00387115, IPI00387116, IPI008546…
GO:0006118	electron transport	0			-	-
GO:0006811	ion transport	25			2754 of 35550 annotated genes, 7.75%	IPI00013808, IPI00029403, IPI00215983, IPI00021841, IPI00745872, IPI00022463, IPI00298860, IPI00218918, IPI00027463, IPI00441498, IPI00299729, IPI00295105, IPI00018146, IPI00009650, IPI00007702, IPI00075248, IPI00000816, IPI00974544, IPI00654755, IPI00410714, IPI00299547, IPI00216319, IPI00019794, IPI00847618, IPI00020487, IPI00009856, IPI00334190
GO:0015031	protein transport	34			2543 of 35550 annotated genes, 7.15%	IPI00844168, IPI00013808, IPI00029403, IPI00021841, IPI00021885, IPI00298497, IPI00021891, IPI00022463, IPI00218918, IPI00382470, IPI00414676, IPI00216298, IPI00291262, IPI00003865, IPI00010471, IPI00000045, IPI00218573, IPI00166729, IPI00018146, IPI00216318, IPI00759832, IPI00013890, IPI00411765, IPI00016373, IPI00000816, IPI00974544, IPI00376170, IPI00419585, IPI00978208, IPI00021263, IPI002955…
