# Supplementary material for: Construction and characterization of the Korean whole saliva proteome to determine ethnic differences in human saliva proteome
Source: PLoS One. 2017 Jul 24;12(7):e0181765. doi: 10.1371/journal.pone.0181765 (PMC5524414; doi:10.1371/journal.pone.0181765)
Supplement: S7 Table — (XLSX) [file pone.0181765.s007.xlsx]

## Sheet: molecular function
GO ID	GO term (description), A	No. of proteins annotated to A	Category	Percentage of gene hit against total # component hits	Genome frequency of use	Proteins annotated to A
GO:0016209	antioxidant activity	11	antioxidant activity	11 of 886 genes, 1.24%	144 of 36304 annotated genes, 0.40%	IPI00641737, IPI00745872, IPI00465436, IPI00007244, IPI00027462, IPI00025023, IPI00220301, IPI00654755, IPI00410714, IPI00000874, IPI00385533
GO:0016740	transferase activity	7	catalytic activity	122 of 886 genes, 13.77%	3022 of 36304 annotated genes, 8.32%	IPI00217979, IPI00219018, IPI00219757, IPI00220644, IPI00479186, IPI01018161, IPI00643920, IPI00744692, IPI00217345, IPI00107502
GO:0003824	catalytic activity	29			3563 of 36304 annotated genes, 9.81%	IPI00915869, IPI01022662, IPI00218824, IPI00215983, IPI00465436, IPI00465439, IPI00796333, IPI00219018, IPI00007244, IPI00465248, IPI00027497, IPI00010796, IPI00791564, IPI00216298, IPI00218474, IPI00470467, IPI00025023, IPI00295105, IPI00646304, IPI00220301, IPI00296183, IPI00952583, IPI00219525, IPI01012504, IPI00451401, IPI00465028, IPI00376170, IPI00419585, IPI00978208, IPI00654755, IPI004107…
GO:0008233	peptidase activity	58			1762 of 36304 annotated genes, 4.85%	IPI00925547, IPI00387022, IPI00003111, IPI00387024, IPI00387094, IPI00387097, IPI00003469, IPI00003470, IPI00387105, IPI00387106, IPI00387107, IPI00965653, IPI00979730, IPI00736885, IPI00387115, IPI00387116, IPI00854644, IPI00387119, IPI00387120, IPI00382420, IPI00382436, IPI00382440, IPI00382476, IPI00382478, IPI00827482, IPI00829812, IPI00382481, IPI00382491, IPI00382493, IPI00382494, IPI003824…
GO:0016787	hydrolase activity	17			3067 of 36304 annotated genes, 8.45%	IPI00215983, IPI00465436, IPI00218918, IPI00300786, IPI00646265, IPI01010056, IPI00025476, IPI00382470, IPI00003362, IPI00003865, IPI00470467, IPI00339269, IPI00021447, IPI00220301, IPI00016373, IPI00003817, IPI00019038, IPI00012865
GO:0004672	protein kinase activity	3			1633 of 36304 annotated genes, 4.50%	IPI00382470, IPI00003783, IPI00219604
GO:0004518	nuclease activity	1			372 of 36304 annotated genes, 1.02%	IPI00166729
GO:0016301	kinase activity	4			590 of 36304 annotated genes, 1.63%	IPI00169383, IPI00220644, IPI00479186, IPI01018161, IPI00075248, IPI00646771
GO:0004721	phosphoprotein phosphatase activity	3			392 of 36304 annotated genes, 1.08%	IPI00183002, IPI00011651, IPI00219604
GO:0030234	enzyme regulator activity	39	enzyme regulator activity	39 of 886 genes, 4.40%	1420 of 36304 annotated genes, 3.91%	IPI00419215, IPI00183002, IPI00024523, IPI00553177, IPI00032292, IPI00032293, IPI00032294, IPI00305477, IPI00032325, IPI00021841, IPI00298828, IPI00298860, IPI00008580, IPI00021828, IPI00218918, IPI00012503, IPI00216691, IPI00382470, IPI00414676, IPI00219757, IPI00013382, IPI00002851, IPI00022204, IPI00219446, IPI00027444, IPI00009650, IPI00013890, IPI00411765, IPI00003783, IPI00783625, IPI000103…
GO:0003774	motor activity	1	motor activity	1 of 886 genes, 0.11%	372 of 36304 annotated genes, 1.02%	IPI00007675
GO:0003723	RNA binding	5	nucleic acid binding	53 of 886 genes, 5.98%	1424 of 36304 annotated genes, 3.92%	IPI00218918, IPI00382470, IPI00414676, IPI00013508, IPI00011528
GO:0000166	nucleotide binding	24			5886 of 36304 annotated genes, 16.21%	IPI00169383, IPI00465436, IPI00219018, IPI00216691, IPI00382470, IPI00414676, IPI00003362, IPI00003865, IPI00220644, IPI00479186, IPI01018161, IPI00470467, IPI00339269, IPI00219446, IPI00003783, IPI00952583, IPI00016373, IPI00007702, IPI00021439, IPI00008603, IPI00021440, IPI00219604, IPI00003269, IPI00027838, IPI00888712, IPI00007675
GO:0003676	nucleic acid binding	2			2117 of 36304 annotated genes, 5.83%	IPI01014621, IPI00218918
GO:0003677	DNA binding	22			3916 of 36304 annotated genes, 10.79%	IPI00844168, IPI00013808, IPI00024523, IPI00178926, IPI00479708, IPI00896380, IPI00745872, IPI00298860, IPI00218918, IPI00026272, IPI00465248, IPI00643174, IPI00299749, IPI00021439, IPI00018214, IPI00009123, IPI00295542, IPI00246842, IPI00412701, IPI00160396, IPI00033892, IPI00006079, IPI00185027
GO:0005509	calcium ion binding	20	other binding	230 of 886 genes, 25.96%	1496 of 36304 annotated genes, 4.12%	IPI00013808, IPI00218918, IPI00025476, IPI00007047, IPI00026314, IPI00027462, IPI00027463, IPI00003362, IPI00013508, IPI00010471, IPI00216984, IPI00031547, IPI00075248, IPI00009123, IPI00025753, IPI00025846, IPI00295542, IPI00296777, IPI00021536, IPI00297056
GO:0005102	receptor binding	45			1865 of 36304 annotated genes, 5.14%	IPI00977041, IPI00013808, IPI00029403, IPI00032292, IPI00178926, IPI00382478, IPI00909649, IPI00399007, IPI00973474, IPI00930442, IPI00479708, IPI00896380, IPI00449920, IPI00978930, IPI00641229, IPI00021841, IPI00021885, IPI00298497, IPI00021891, IPI00022463, IPI00465436, IPI00218918, IPI00007047, IPI00027462, IPI00027497, IPI00010182, IPI00010796, IPI00012503, IPI00216691, IPI00382470, IPI004146…
GO:0005488	binding	122			7948 of 36304 annotated genes, 21.89%	IPI00853641, IPI00977041, IPI00924948, IPI00939278, IPI00925547, IPI00657911, IPI00657660, IPI01022662, IPI00217979, IPI00218824, IPI00013808, IPI00215983, IPI00032292, IPI00032293, IPI00178926, IPI00387022, IPI00003111, IPI00387024, IPI00387094, IPI00387097, IPI00003469, IPI00003470, IPI00387105, IPI00387106, IPI00387107, IPI00965653, IPI00979730, IPI00736885, IPI00387115, IPI00387116, IPI008546…
GO:0030246	carbohydrate binding	4			407 of 36304 annotated genes, 1.12%	IPI00465439, IPI00796333, IPI00027497, IPI00744692, IPI00060800
GO:0008289	lipid binding	26			950 of 36304 annotated genes, 2.62%	IPI00853525, IPI00029403, IPI00178926, IPI00479708, IPI00896380, IPI00021841, IPI00298828, IPI00745872, IPI00555812, IPI00218918, IPI00007047, IPI00027462, IPI00010182, IPI00012503, IPI00216691, IPI00003865, IPI00219446, IPI00007702, IPI00007797, IPI00012865, IPI00329002, IPI00296654, IPI00291410, IPI00304557, IPI00009856, IPI00384361, IPI00334190
GO:0003682	chromatin binding	5			496 of 36304 annotated genes, 1.37%	IPI00013808, IPI00007244, IPI00643174, IPI00021439, IPI00185027
GO:0019825	oxygen binding	8			63 of 36304 annotated genes, 0.17%	IPI00853641, IPI00657911, IPI00657660, IPI00473011, IPI00745872, IPI00654755, IPI00220706, IPI00410714
GO:0005515	protein binding	157	protein binding	180 of 886 genes, 20.32%	11291 of 36304 annotated genes, 31.10%	IPI00953352, IPI00982101, IPI00217979, IPI00980227, IPI00844168, IPI00183002, IPI00013808, IPI00024523, IPI00026126, IPI00029403, IPI00004310, IPI00169383, IPI00641737, IPI00477597, IPI00215983, IPI00553177, IPI00032292, IPI00032293, IPI00305477, IPI00032325, IPI00178926, IPI00399007, IPI00479708, IPI00896380, IPI00473011, IPI00384444, IPI00021841, IPI00021885, IPI00298497, IPI00021891, IPI002988…
GO:0003779	actin binding	11			851 of 36304 annotated genes, 2.34%	IPI00013808, IPI00555812, IPI00465439, IPI00796333, IPI00026314, IPI00216691, IPI00022974, IPI00013508, IPI00010471, IPI00008274, IPI00216319, IPI00019794, IPI00847618
GO:0008092	cytoskeletal protein binding	12			887 of 36304 annotated genes, 2.44%	IPI00465439, IPI00796333, IPI00219018, IPI00007047, IPI00026314, IPI00027462, IPI00027463, IPI00003842, IPI00013508, IPI00021439, IPI00075248, IPI00300502, IPI00032896
GO:0004871	signal transducer activity	11	signal transducer activity	11 of 886 genes, 1.24%	2625 of 36304 annotated genes, 7.23%	IPI00183002, IPI00004573, IPI00027462, IPI00011651, IPI00003783, IPI00219604, IPI00000149, IPI00019226, IPI00170867, IPI00418512, IPI00478115, IPI00397949
GO:0005198	structural molecule activity	14	structural regulator	26 of 886 genes, 2.93%	1416 of 36304 annotated genes, 3.90%	IPI00032325, IPI00384444, IPI00021885, IPI00298497, IPI00021891, IPI00022990, IPI00218918, IPI00003842, IPI00290077, IPI00003783, IPI00021439, IPI00021440, IPI00019794, IPI00847618, IPI00032896
GO:0009055	electron carrier activity	1			161 of 36304 annotated genes, 0.44%	IPI00470467
GO:0005216	ion channel activity	1			885 of 36304 annotated genes, 2.44%	IPI00075248
GO:0004872	receptor activity	10			2524 of 36304 annotated genes, 6.95%	IPI00004573, IPI00441498, IPI00011651, IPI00022204, IPI00075248, IPI00023673, IPI00019226, IPI00384361, IPI00418512, IPI00478115, IPI00397949
GO:0030528	transcription regulator activity	0	transcription regulator	7 of 886 genes, 0.79%	-	-
GO:0003700	transcription factor activity	7			2024 of 36304 annotated genes, 5.58%	IPI00465248, IPI00643174, IPI00299749, IPI00018214, IPI00019226, IPI00033892, IPI00185027
GO:0005215	transporter activity	16	transporter activity	16 of 886 genes, 1.81%	1966 of 36304 annotated genes, 5.42%	IPI00853641, IPI00657911, IPI00657660, IPI00473011, IPI00021841, IPI00555812, IPI00022463, IPI00022488, IPI00027463, IPI00441498, IPI00166729, IPI00654755, IPI00220706, IPI00410714, IPI00299547, IPI00007797
